# Supplementary material for: Upper Limb Strikes Reactive Forces in Mix Martial Art Athletes during Ground and Pound Tactics
Source: Int J Environ Res Public Health. 2020 Oct 24;17(21):7782. doi: 10.3390/ijerph17217782 (PMC7660618; doi:10.3390/ijerph17217782)
Supplement: Supplementary file 1 [file ijerph-17-07782-s001.zip]

Archive with 2 entries (2 files):
- Supplementary_File_2_Raw_Data_Sheet.xlsx
- Supplementary_material_1.docx
