# Supplementary material for: Upper Limb Strikes Reactive Forces in Mix Martial Art Athletes during Ground and Pound Tactics
Source: Int J Environ Res Public Health. 2020 Oct 24;17(21):7782. doi: 10.3390/ijerph17217782 (PMC7660618; doi:10.3390/ijerph17217782)
Supplement: Supplementary file 1 [file ijerph-17-07782-s001.zip › Supplementary_File_2_Raw_Data_Sheet.xlsx]

## Sheet: COMMENTS
List 1	COMMENTS	Tento list. Vysvětluje a komentuje obsah jednotlivých listů
List 2	COMPLETE	Obsahuje tabulku úplných zpracovaných dat pro všechny naměřené pokusy. Těch je celkem 1360. Pro 91 subjektů a 15 úderů na subjekt je celkový počet pokusů 1365. Ne všechny subjekty však vykonaly 15 validních úderů.	Complete data - vsechna dat ze všech mereni
			Reduce data - ze Selected data je vyrazen 1 nejlepsi a 1 nejhorsi uder
			h = ztest(x,m,sigma) returns a test decision for the null hypothesis that the data in the vector x comes from a normal distribution with mean m and a standard deviation sigma, using the z-test. The alternative hypothesis is that the mean is not m. The result h is 1 if the test rejects the null hypothesis at the 5% significance level, and 0 otherwise.

## Sheet: COMPLETE
Level	Sex	Height	Weight	Age	Order	Technique	Trial	Peak Force	Force Impulse	Force Impulse Before Peak	Force Impulse After Peak	Absolute Shear Force Fx Impulse	Absolute Shear Force Fy Impulse	Absolute Force Fz Impulse	Average initial Fz in total force peak half-time	Maximum Shear Force Fxy	Shear Force Fxy Impulse
		cm	kg	years				N	Ns	Ns	Ns	Ns	Ns	Ns	N	N	Ns
A	F	157	53	23	1	d	1	776.396	52.3736	8.6925	43.6812	3.6345	11.529	50.336	-8.465	316.689	12.613
A	F	157	53	23	1	d	2	1176.96	50.88	10.1476	40.7325	3.7433	8.9658	49.6158	-8.5367	410.525	10.3424
A	F	157	53	23	1	d	3	1124.84	46.0965	7.1197	38.9768	3.1081	10.0801	44.3858	-8.451	422.174	11.1553
A	F	157	53	23	1	d	4	990.87	43.0183	10.6632	32.3551	3.2624	9.7295	41.0907	-8.3707	363.735	10.8819
A	F	157	53	23	1	d	5	810.104	42.6291	15.1954	27.4337	3.0892	7.6461	41.5535	-8.3517	281.516	8.8229
A	F	157	53	23	2	p	1	1245.43	50.1607	7.9388	42.2219	5.5064	8.6015	48.2526	-8.4555	333.565	11.3312
A	F	157	53	23	2	p	2	1002.64	51.9304	5.636	46.2945	6.6506	6.9523	50.336	-8.5036	248.392	11.0741
A	F	157	53	23	2	p	3	1506.49	66.7193	7.3432	59.3761	8.6205	9.4913	64.4499	-8.5248	443.936	14.3687
A	F	157	53	23	2	p	4	1123.67	63.8766	8.0568	55.8198	7.9628	7.7603	62.1798	-8.4583	301.159	12.8521
A	F	157	53	23	2	p	5	1488.08	68.6114	8.4169	60.1945	8.3157	11.1214	66.1361	-8.4644	477.191	15.0668
A	F	157	53	23	3	e	1	1251.43	47.929	13.3457	34.5833	5.2208	8.3197	46.2548	-8.3968	231.459	10.9892
A	F	157	53	23	3	e	2	1559.46	50.9647	10.4734	40.4913	5.7087	8.1084	49.2792	-8.9793	243.121	11.1057
A	F	157	53	23	3	e	3	816.383	43.929	13.5664	30.3626	3.897	7.53	42.7177	-8.9536	163.893	9.3724
A	F	157	53	23	3	e	4	602.254	42.483	11.7424	30.7406	3.2909	7.5287	41.1912	-8.9388	101.352	8.9305
A	F	157	53	23	3	e	5	1425.46	50.9005	10.7005	40.2	6.1161	8.1969	49.2272	-9.0224	232.99	11.5812
A	F	159	54	20	1	d	1	3265.45	49.4513	18.1303	31.3209	2.6631	9.2518	47.7884	-9.1656	618.905	9.8652
A	F	159	54	20	1	d	2	2539	48.9687	14.9582	34.0105	4.1259	9.3903	46.9755	-9.6671	567.673	10.8055
A	F	159	54	20	1	d	3	3813.54	48.9828	15.9645	33.0183	3.2405	9.6958	46.9175	-9.7426	596.529	10.559
A	F	159	54	20	1	d	4	2977.72	48.1445	13.2373	34.9072	4.161	9.3397	45.9264	-9.6148	595.769	10.7914
A	F	159	54	20	1	d	5	3825.03	49.1383	16.4919	32.6464	3.1976	7.4628	47.8829	-9.5259	660.889	8.7419
A	F	159	54	20	2	p	1	3989.86	50.4836	15.7623	34.7213	5.366	8.9236	48.4049	-9.4953	642.5	11.2908
A	F	159	54	20	2	p	2	4348.08	54.1267	18.8142	35.3125	6.0484	8.4499	52.2416	-9.7132	914.573	11.5298
A	F	159	54	20	2	p	3	4875.05	53.4376	17.923	35.5146	4.9957	8.3684	51.753	-9.6347	753.884	10.565
A	F	159	54	20	2	p	4	4421.41	49.7253	17.1317	32.5936	5.2071	7.626	48.1111	-9.618	875.616	10.0551
A	F	159	54	20	2	p	5	4846.08	52.9754	16.2299	36.7455	5.1237	7.9056	51.4105	-9.491	883.774	10.3345
A	F	159	54	20	3	e	1	4915.33	59.4769	17.8016	41.6753	4.4328	9.5728	57.8286	-9.52	600.163	11.2279
A	F	159	54	20	3	e	2	5038.27	58.9618	19.9249	39.0368	3.8533	8.6432	57.5662	-9.8643	654.789	10.2165
A	F	159	54	20	3	e	3	5115.76	59.2229	18.1056	41.1173	4.1893	8.5262	57.8612	-10.1069	607.031	10.2483
A	F	159	54	20	3	e	4	5438.79	60.0203	15.7409	44.2794	4.506	8.6836	58.5347	-10.0411	655.363	10.5944
A	F	159	54	20	3	e	5	4292.08	54.1632	14.578	39.5852	4.2751	7.5254	52.8423	-10.1956	614.048	9.3722
A	F	159	58	20	1	p	1	2104.35	42.4044	24.359	18.0454	1.9934	7.379	41.2279	-10.0692	215.181	7.7481
A	F	159	58	20	1	p	2	2642.4	43.4469	22.989	20.458	2.3048	7.2184	42.2777	-10.0342	150.981	7.7029
A	F	159	58	20	1	p	3	3006.56	44.6882	26.6929	17.9953	2.7688	7.5285	43.5561	-10.1606	332.645	8.2899
A	F	159	58	20	1	p	4	2544.61	43.7135	24.037	19.6765	2.9548	6.833	42.9231	-10.1799	372.152	7.6655
A	F	159	58	20	1	p	5	1829.71	41.1696	24.482	16.6876	3.5729	6.8975	40.1911	-10.1239	366.317	8.1087
A	F	159	58	20	2	d	1	1869.09	40.886	21.7928	19.0932	2.3325	6.9011	39.9299	-10.1894	303.072	7.7077
A	F	159	58	20	2	d	2	1263.66	38.0802	14.2739	23.8063	3.479	6.8675	37.0366	-10.0322	260.999	8.0938
A	F	159	58	20	2	d	3	1415.48	38.4635	21.2003	17.2631	2.2543	7.1073	37.5722	-10.0785	253.275	7.554
A	F	159	58	20	2	d	4	1569.76	39.3959	22.2278	17.168	3.7214	6.0011	38.4335	-10.0579	305.716	7.8257
A	F	159	58	20	2	d	5	1962.68	40.6645	20.0954	20.5691	4.239	6.1342	39.6312	-10.0275	356.819	8.2818
A	F	159	58	20	3	e	1	1587.05	52.1527	19.4297	32.723	4.2852	8.1418	51.0479	-10.1809	129.871	9.6886
A	F	159	58	20	3	e	2	327.63	38.5108	17.8683	20.6425	2.9677	6.0615	37.7229	-10.1595	25.6682	7.0851
A	F	159	58	20	3	e	3	1600.77	50.5321	23.3618	27.1703	4.1239	8.3882	49.4708	-10.1368	198.408	9.5343
A	F	159	58	20	3	e	4	1735.33	51.3614	26.7875	24.5738	3.4787	9.2792	50.0154	-10.1707	190.895	10.4314
A	F	159	58	20	3	e	5	1676.41	45.775	24.7884	20.9866	2.1386	7.3046	44.8703	-10.095	94.3817	7.9175
A	F	160	55	21	1	p	1	2246.6	75.5057	13.0365	62.4691	12.0165	9.8694	72.7187	-8.8369	422.126	17.7016
A	F	160	55	21	1	p	2	2239.45	71.8279	13.7813	58.0466	10.7991	8.883	69.4163	-8.4498	538.477	16.0435
A	F	160	55	21	1	p	3	2360.76	77.5101	15.5659	61.9442	16.162	10.1597	73.6972	-8.4037	601.384	21.2513
A	F	160	55	21	1	p	4	3232.5	68.8908	13.9699	54.9209	13.8855	9.3807	65.2843	-8.4164	695.106	18.7299
A	F	160	55	21	1	p	5	2994.48	79.4052	12.0985	67.3067	14.1374	9.4044	76.2736	-9.064	577.146	19.1725
A	F	160	55	21	2	d	1	1302.41	50.6971	19.9801	30.717	4.6392	9.5629	48.9842	-8.6609	382.225	11.4469
A	F	160	55	21	2	d	2	2333.95	52.2192	14.7632	37.456	4.9072	11.0893	48.9289	-8.9654	398.729	12.9663
A	F	160	55	21	2	d	3	1383.39	55.2198	19.7794	35.4404	5.7572	10.6644	52.183	-9.5345	399.488	13.1601
A	F	160	55	21	2	d	4	1730.45	51.8432	13.1616	38.6816	5.1288	10.3914	49.2552	-8.98	392.176	12.4647
A	F	160	55	21	2	d	5	1376.43	57.1699	16.2298	40.9401	11.7666	11.0065	49.5472	-8.8889	365.293	18.5374
A	F	160	55	21	3	e	1	2192.09	56.8233	16.5229	40.3004	4.7153	8.9124	55.2988	-8.8048	284.552	11.0781
A	F	160	55	21	3	e	2	2121.41	55.8756	15.2642	40.6114	5.6956	10.1043	53.5478	-9.0177	144.67	12.312
A	F	160	55	21	3	e	3	2737.11	57.4127	15.2864	42.1263	5.2599	9.9041	55.214	-9.013	199.216	12.1006
A	F	160	55	21	3	e	4	3177.84	60.3924	14.6276	45.7648	6.5382	10.3478	57.9239	-8.8443	280.99	13.3886
A	F	160	55	21	3	e	5	3140.3	62.1371	16.4632	45.6738	6.1393	10.3288	59.8895	-8.9574	229.236	12.9912
A	F	161	59	23	1	d	1	1190.68	37.9111	19.2533	18.6578	1.6075	6.6123	37.1114	-10.0644	133.439	7.197
A	F	161	59	23	1	d	2	1548.11	39.9957	22.0123	17.9835	2.5976	6.6464	39.1511	-10.0797	171.238	7.4147
A	F	161	59	23	1	d	3	1348.17	38.6981	21.3559	17.3422	2.4077	6.2369	37.9144	-10.0592	91.8182	6.9639
A	F	161	59	23	1	d	4	1274.6	40.6486	20.5816	20.067	2.8668	6.845	39.7869	-10.069	192.381	7.6513
A	F	161	59	23	1	d	5	1311.19	39.0279	24.337	14.6909	2.4405	5.997	38.3194	-10.0834	102.143	6.7448
A	F	161	59	23	2	p	1	2411.41	43.9081	26.8991	17.009	3.677	6.5934	42.9896	-10.0795	448.541	8.0304
A	F	161	59	23	2	p	2	2616.7	46.8788	22.0666	24.8122	4.7619	7.8514	45.6205	-10.1077	566.174	9.6826
A	F	161	59	23	2	p	3	1660.53	40.2729	25.4329	14.84	3.2735	6.7604	39.2668	-10.1198	304.691	8.0489
A	F	161	59	23	2	p	4	1629.19	43.8012	23.9697	19.8315	5.2866	8.0339	41.7939	-10.0477	345.296	10.3621
A	F	161	59	23	2	p	5	2676.09	48.4405	25.6193	22.8212	4.6541	8.1279	46.8318	-10.0542	440.349	9.9244
A	F	161	59	23	3	e	1	726.999	52.3935	25.0777	27.3159	6.1003	9.1233	50.7067	-10.2363	177.763	11.3483
A	F	161	59	23	3	e	2	1945.25	60.2735	22.2961	37.9774	6.5879	8.8792	58.5006	-10.1487	115.031	12.2551
A	F	161	59	23	3	e	3	1960.5	55.3448	26.0461	29.2986	4.2995	8.1638	54.0958	-10.12	122.427	9.8048
A	F	161	59	23	3	e	4	2218.87	54.1264	24.4239	29.7025	4.2428	8.5336	52.7297	-10.1152	119.622	9.991
A	F	161	59	23	3	e	5	2075.27	54.3746	25.1684	29.2061	3.6982	8.0791	53.2281	-10.0726	107.592	9.2143
A	F	161	71	19	1	e	1	2308.06	72.9216	25.2495	47.6721	5.6101	10.6357	71.2883	-10.1	179.425	12.7311
A	F	161	71	19	1	e	2	2634.58	56.656	23.5014	33.1546	3.8095	7.9173	55.6649	-10.1466	211.753	9.1816
A	F	161	71	19	1	e	3	2948.03	63.8338	24.1583	39.6756	3.5307	8.8953	62.7115	-10.2475	237.357	10.0237
A	F	161	71	19	1	e	4	1697.8	105.867	26.4593	79.4075	4.5551	11.1579	104.855	-10.1513	195.766	12.7401
A	F	161	71	19	1	e	5	2567.15	66.2088	27.1864	39.0224	4.198	8.3721	65.2265	-10.0796	224.746	10.2162
A	F	161	71	19	2	d	1	648.392	41.2015	27.0458	14.1557	5.8795	6.7856	38.7255	-9.976	247.374	9.9977
A	F	161	71	19	2	d	2	1486.6	47.9591	22.5096	25.4495	6.0241	6.7013	46.1362	-10.2831	375.731	10.3331
A	F	161	71	19	2	d	3	765.218	42.4612	30.4656	11.9955	4.2571	5.8071	41.5505	-10.2311	221.587	8.0794
A	F	161	71	19	2	d	4	1038.58	46.6328	27.7762	18.8566	5.8062	7.3883	45.2364	-10.3075	361.315	10.2895
A	F	161	71	19	2	d	5	956.74	45.248	31.8789	13.369	5.6764	6.7812	43.8409	-10.2261	339.695	9.9733
A	F	161	71	19	3	p	1	3020.42	50.3801	21.8201	28.56	2.826	3.0246	49.7456	-10.2305	161.156	4.7915
A	F	161	71	19	3	p	2	3244.66	51.2164	25.5439	25.6725	4.1056	6.1647	50.0307	-10.0987	186.743	8.3708
A	F	161	71	19	3	p	3	1995.88	43.1398	22.9539	20.1859	4.4716	6.2906	41.5676	-10.0843	210.768	8.7955
A	F	161	71	19	3	p	4	2311.5	51.3501	27.0665	24.2836	5.0132	6.0459	50.3355	-10.1502	520.106	9.1017
A	F	161	71	19	3	p	5	2027.02	47.2026	22.294	24.9086	4.5101	6.3622	46.2029	-10.0798	415.048	8.7075
A	F	162	55	21	1	d	1	731.015	39.9933	19.7653	20.2279	3.2956	5.7459	38.8672	-10.1807	170.646	8.1105
A	F	162	55	21	1	d	2	930.926	36.6015	19.6901	16.9115	2.5214	6.5019	35.5994	-10.1267	134.418	7.4034
A	F	162	55	21	1	d	3	1171.33	37.5646	19.1387	18.4258	2.9124	6.4623	36.4981	-10.0841	199.001	7.6276
A	F	162	55	21	1	d	4	1164.12	39.2916	18.3336	20.958	2.8282	5.9395	38.5724	-10.1796	188.781	7.0178
A	F	162	55	21	1	d	5	1220.93	39.2428	20.6264	18.6164	3.142	6.3202	38.3467	-10.1842	170.805	7.6512
A	F	162	55	21	2	p	1	2563.37	44.489	25.3848	19.1042	3.6855	6.3529	43.5602	-10.1071	307.483	7.9697
A	F	162	55	21	2	p	2	2637.92	42.2413	25.4937	16.7475	3.4581	6.4184	41.2008	-9.6226	269.13	7.8722
A	F	162	55	21	2	p	3	2239.71	43.7701	22.0621	21.7081	3.7067	6.6991	42.8074	-9.555	316.627	8.127
A	F	162	55	21	2	p	4	2296.39	42.3276	26.0693	16.2583	4.5221	6.5229	40.9632	-9.6527	414.41	9.0065
A	F	162	55	21	2	p	5	2743.37	44.6295	26.2668	18.3627	4.0852	7.2747	43.256	-10.0564	351.029	8.8955
A	F	162	55	21	3	e	1	1827.88	51.9613	29.3134	22.6479	2.9465	8.0525	50.9514	-10.113	123.126	8.8107
A	F	162	55	21	3	e	2	2583.61	52.5469	28.4016	24.1453	2.1264	7.4201	51.7995	-10.7063	155.171	7.8821
A	F	162	55	21	3	e	3	2505.37	51.3375	27.0583	24.2792	2.8771	7.8144	50.288	-10.7109	123.818	8.5875
A	F	162	55	21	3	e	4	2184.75	52.5193	25.7349	26.7845	3.633	7.804	51.4549	-10.8184	113.212	8.9432
A	F	162	55	21	3	e	5	2016.46	56.3323	25.3541	30.9782	3.2519	7.9119	55.2792	-10.7374	100.316	8.8274
A	F	163	51	19	1	d	1	2093.6	42.1528	12.1528	29.9999	2.4017	7.4534	40.8306	-8.3084	436.906	8.2818
A	F	163	51	19	1	d	2	1980.66	54.6425	14.3429	40.2996	4.1754	9.5583	53.0796	-8.4745	541.935	11.0529
A	F	163	51	19	1	d	3	2964.72	49.2393	12.6325	36.6068	4.2304	9.2471	47.4131	-8.4975	678.05	11.0972
A	F	163	51	19	1	d	4	2256.29	49.4662	12.1242	37.342	3.1386	9.2424	47.8183	-8.5538	495.045	10.4222
A	F	163	51	19	1	d	5	2734.45	43.6665	12.236	31.4305	4.1789	8.6383	41.7508	-8.5792	576.537	10.4962
A	F	163	51	19	2	p	1	4059.2	59.7165	12.5335	47.183	7.081	12.5167	56.6159	-8.431	457.342	15.5344
A	F	163	51	19	2	p	2	3087.56	61.6139	12.2403	49.3736	7.227	10.1255	59.2682	-8.5514	530.147	13.6605
A	F	163	51	19	2	p	3	4611.78	58.9845	14.3616	44.6229	4.9558	13.8182	55.5539	-8.4921	488.222	15.3183
A	F	163	51	19	2	p	4	3738.94	62.6327	11.0354	51.5973	7.4051	10.722	60.1043	-8.7137	562.811	14.3847
A	F	163	51	19	2	p	5	4097.15	61.5906	13.2891	48.3014	7.0042	13.7591	58.1783	-8.4947	533.352	16.3026
A	F	163	51	19	3	e	1	2410.78	52.7662	12.0756	40.6906	4.2554	7.6853	51.5315	-8.3685	572.932	9.6157
A	F	163	51	19	3	e	2	2730.22	51.9744	21.3828	30.5916	4.3489	7.0556	50.7819	-8.4603	596.772	8.9908
A	F	163	51	19	3	e	3	2325.14	50.9575	24.7427	26.2148	4.2198	7.3208	49.5975	-8.5481	498.357	9.4637
A	F	163	51	19	3	e	4	2768.44	54.2071	26.1557	28.0514	6.7916	9.1959	51.5978	-9.0457	632.234	12.6751
A	F	163	51	19	3	e	5	2658.77	52.8635	16.8561	36.0074	3.7508	7.2791	51.6432	-8.5902	504.793	9.0031
A	F	163	53	21	1	p	1	1768.92	82.4423	8.0879	74.3544	17.8263	8.6511	78.7641	-8.6827	411.625	22.3044
A	F	163	53	21	1	p	2	1788.99	94.8622	9.0253	85.8369	16.8192	8.9779	91.8421	-9.1167	466.741	21.6631
A	F	163	53	21	1	p	3	1802.21	90.3654	8.0246	82.3408	18.0839	9.0395	86.9599	-9.058	486.267	22.7031
A	F	163	53	21	1	p	4	2078.87	93.3699	8.3955	84.9744	20.15	9.3403	89.3131	-9.1345	536.61	24.9437
A	F	163	53	21	1	p	5	2174.57	108.647	8.6364	100.01	22.6594	11.0414	104.239	-9.0715	464.547	27.9396
A	F	163	53	21	2	e	1	1880.68	83.2308	10.2445	72.9863	8.531	11.4738	81.0895	-8.6942	543.874	16.4138
A	F	163	53	21	2	e	2	2094.93	84.5732	10.6677	73.9055	13.0509	11.3288	81.7224	-9.1917	397.544	20.044
A	F	163	53	21	2	e	3	1790.82	89.0833	9.9789	79.1044	16.2299	12.334	85.4996	-8.5048	345.176	23.1433
A	F	163	53	21	2	e	4	1487.43	86.2536	9.9882	76.2654	16.5094	13.4989	82.2054	-8.4625	449.367	24.4219
A	F	163	53	21	2	e	5	1441.53	117.224	10.4983	106.726	12.0882	12.0375	115.312	-8.746	214.705	19.055
A	F	163	53	21	3	d	1	1099.72	83.2899	10.7287	72.5613	6.7084	10.8581	81.455	-10.1184	236.53	14.3148
A	F	163	53	21	3	d	2	1535.95	58.1491	8.5665	49.5826	4.6603	7.6044	56.9016	-7.2566	218.288	10.0322
A	F	163	53	21	3	d	3	1247.9	70.783	7.2423	63.5407	10.0607	7.7644	68.8275	-8.4744	232.767	14.7169
A	F	163	53	21	3	d	4	815.031	65.8147	8.3068	57.5079	7.6825	6.9771	64.2885	-8.508	239.165	12.3501
A	F	163	53	21	3	d	5	1433.95	73.7511	7.9687	65.7824	10.7243	8.0538	71.6677	-8.5311	268.29	15.4333
A	F	163	54	21	1	d	1	2102.26	62.3247	14.7027	47.622	34.142	14.8584	37.0324	-6.9905	599.007	40.0593
A	F	163	54	21	1	d	2	2102.48	59.3948	15.6688	43.726	25.5894	14.954	43.8274	-6.1616	597.176	32.5192
A	F	163	54	21	1	d	3	1928.62	53.3242	15.6833	37.6409	21.4348	13.7067	40.7282	-5.6596	528.689	28.2941
A	F	163	54	21	1	d	4	1581.77	53.6562	16.8948	36.7614	24.7052	13.5623	38.8658	-5.2928	514.766	30.7953
A	F	163	54	21	1	d	5	1672.01	61.5706	19.4629	42.1077	36.2279	17.72	33.7777	-2.7232	529.63	43.5474
A	F	163	54	21	2	e	1	2799.21	46.4946	15.5035	30.9911	2.364	8.4113	45.0965	-8.5114	578.109	9.3267
A	F	163	54	21	2	e	2	1810.94	45.1142	14.0082	31.1059	3.9019	8.3247	43.4499	-8.4842	528.226	10.493
A	F	163	54	21	2	e	3	2197.73	43.5849	26.1482	17.4367	2.9523	8.8473	41.9717	-8.4301	534.124	10.2018
A	F	163	54	21	2	e	4	2137.16	46.5945	14.1842	32.4103	3.8711	8.8618	44.787	-8.465	500.251	10.8601
A	F	163	54	21	2	e	5	2063.6	43.805	14.4267	29.3783	3.6955	8.6014	42.1538	-8.5206	502.331	10.2204
A	F	163	54	21	3	p	1	3471.65	58.4297	17.3873	41.0425	7.6758	12.2267	55.1551	-8.4752	866.19	15.124
A	F	163	54	21	3	p	2	2731.67	88.5087	22.4975	66.0112	10.6911	22.1069	83.7614	-15.2407	524.724	25.2432
A	F	163	54	21	3	p	3	2990.1	67.2277	15.3387	51.889	5.6571	12.1901	64.63	-9.5275	540.953	14.136
A	F	163	54	21	3	p	4	3715.69	65.8167	17.0171	48.7996	6.3514	12.7197	62.9247	-9.1134	698.601	15.0661
A	F	163	54	21	3	p	5	2424.51	63.7807	12.107	51.6737	4.5647	11.7595	61.5332	-8.5234	494.641	13.457
A	F	163	64	23	1	d	1	2780.98	98.0368	23.8197	74.2171	28.2514	17.1662	82.0951	-9.1457	803.425	36.5489
A	F	163	64	23	1	d	2	4518.54	59.1966	21.5876	37.6089	16.7811	13.2831	45.7592	-9.0746	1015.02	24.2875
A	F	163	64	23	1	d	3	1874.85	44.7912	25.8916	18.8996	3.9558	10.9477	42.2633	-9.1494	563.687	12.0643
A	F	163	64	23	1	d	4	2619.96	49.998	24.5566	25.4414	14.8954	14.1446	37.8801	-9.098	716.523	22.2735
A	F	163	64	23	1	d	5	2722.54	44.6333	26.4198	18.2135	9.851	9.0402	37.719	-9.0459	629.187	15.3106
A	F	163	64	23	2	p	1	2947.25	52.9988	19.3577	33.6411	8.7659	11.3512	47.7865	-8.9695	786.384	15.7047
A	F	163	64	23	2	p	2	2971.95	53.7987	20.54	33.2587	6.7049	10.4434	51.2182	-8.8737	922.125	13.3999
A	F	163	64	23	2	p	3	5433.57	56.8671	19.8136	37.0535	4.9074	11.9209	53.9784	-9.0532	1174.01	13.6355
A	F	163	64	23	2	p	4	4647.06	53.8693	24.9884	28.8809	4.6575	10.1487	51.6696	-9.0425	1096.64	11.9069
A	F	163	64	23	2	p	5	3671.41	51.454	21.6332	29.8208	5.5167	9.9282	49.1123	-9.0771	975.281	12.151
A	F	163	64	23	3	e	1	5841.77	72.4212	23.8255	48.5957	9.566	13.3586	69.1599	-9.1013	1188.03	17.5519
A	F	163	64	23	3	e	2	6703.47	65.2265	24.6896	40.5369	6.5599	12.7978	62.8768	-9.019	1539.48	15.0619
A	F	163	64	23	3	e	3	4129.86	57.5677	22.937	34.6307	6.8461	11.4579	55.0383	-9.025	857.821	14.2731
A	F	163	64	23	3	e	4	3728.97	61.0161	23.9287	37.0874	7.4206	10.2094	58.7046	-8.9354	831.052	13.8389
A	F	163	64	23	3	e	5	5315.58	122.179	23.1327	99.0468	33.1435	18.9728	107.172	-8.8329	811.711	40.7319
A	F	164	71	20	1	d	1	894.831	41.2379	28.3574	12.8805	4.2155	6.541	39.9271	-10.102	260.056	8.5506
A	F	164	71	20	1	d	2	1715.55	45.9446	27.4476	18.497	7.299	7.1235	43.5196	-10.1205	445.544	11.4395
A	F	164	71	20	1	d	3	933.157	44.7343	29.9181	14.8162	4.2168	9.3171	43.1473	-10.1526	312.042	10.3738
A	F	164	71	20	1	d	4	710.293	41.8778	24.7703	17.1075	4.4727	8.5615	40.176	-10.0683	243.189	10.0052
A	F	164	71	20	1	d	5	636.809	43.2576	23.2402	20.0174	4.1953	8.8211	41.6858	-10.0738	195.847	10.0542
A	F	164	71	20	2	p	1	2740.62	46.1272	23.7323	22.3949	3.2913	7.9194	44.6009	-10.0228	184.99	8.7274
A	F	164	71	20	2	p	2	3169.54	49.1418	27.6767	21.4651	3.5335	7.4488	48.0036	-10.1272	177.925	8.4623
A	F	164	71	20	2	p	3	3490.93	51.168	25.9736	25.1945	3.8259	7.7005	49.8747	-10.0712	292.439	8.9763
A	F	164	71	20	2	p	4	2888.15	47.5711	26.0553	21.5158	4.0599	7.8941	46.1245	-10.0657	372.137	9.1692
A	F	164	71	20	2	p	5	1704.44	43.0844	23.4974	19.587	4.1828	8.0154	41.3364	-9.9872	278.173	9.3202
A	F	164	71	20	3	e	1	1333.34	56.5169	22.1183	34.3987	3.784	9.2615	55.2217	-10.1571	100.612	10.3912
A	F	164	71	20	3	e	2	1882.03	49.4344	22.3215	27.1129	3.2533	7.0605	48.4896	-10.0675	153.272	8.1511
A	F	164	71	20	3	e	3	2042.51	51.9222	28.9373	22.9849	3.8877	7.8182	50.6838	-10.0324	137.62	9.3189
A	F	164	71	20	3	e	4	2217.14	55.3165	28.9877	26.3288	3.0329	7.896	54.4599	-10.0213	192.836	8.6959
A	F	164	71	20	3	e	5	2692.98	56.7354	28.5411	28.1943	4.5592	8.5313	55.3061	-10.0228	152.817	10.3057
A	F	165	55	20	1	d	1	1081.87	43.8554	20.6457	23.2097	4.1431	6.6207	42.3638	-10.4888	294.005	9.2178
A	F	165	55	20	1	d	2	709.7	43.1287	21.9277	21.201	4.4478	6.4918	41.9697	-10.7052	250.233	8.7458
A	F	165	55	20	1	d	3	1006.64	43.9696	20.9917	22.9779	4.796	7.2195	42.5077	-10.0428	369.463	9.7649
A	F	165	55	20	1	d	4	1007.69	79.6141	22.4809	57.1332	8.5864	10.361	77.4955	-10.1136	298.76	14.774
A	F	165	55	20	1	d	5	1505.14	42.4799	27.2791	15.2008	2.6049	6.6037	41.5627	-10.6808	156.224	7.4767
A	F	165	55	20	2	p	1	3144.35	58.7636	28.0474	30.7162	4.0961	6.4674	57.963	-10.6753	424.562	8.4166
A	F	165	55	20	2	p	2	1867.6	45.1943	20.8131	24.3812	5.068	5.9478	43.8643	-9.67	363.115	9.1012
A	F	165	55	20	2	p	3	2154.46	41.99	28.1904	13.7996	3.4779	5.9858	40.7435	-10.0514	178.464	7.7347
A	F	165	55	20	2	p	4	2847.17	51.9034	28.3376	23.5657	6.1543	6.2671	50.426	-10.0434	631.712	10.1329
A	F	165	55	20	2	p	5	2313.33	52.3475	29.7058	22.6418	6.7286	6.2467	50.633	-9.9969	500.009	10.7528
A	F	165	55	20	3	e	1	1550.78	60.2794	22.9996	37.2798	4.7373	10.0802	58.6542	-10.0143	166.435	12.0144
A	F	165	55	20	3	e	2	2103.7	62.3786	27.5034	34.8752	3.4753	9.8699	61.0832	-10.1055	162.147	10.8997
A	F	165	55	20	3	e	3	1772.08	65.1401	25.8046	39.3355	4.6656	11.0033	63.5109	-10.1769	178.565	12.6248
A	F	165	55	20	3	e	4	2510.24	58.0347	30.7665	27.2681	5.1998	11.3563	56.0919	-10.1657	168.733	12.8815
A	F	165	55	20	3	e	5	1865.77	64.8061	28.2627	36.5434	4.2928	12.241	62.8032	-10.0137	194.833	13.6532
A	F	165	72	20	1	d	1	4252.06	50.7999	15.888	34.9118	3.6014	9.2805	49.1676	-10.0118	753.542	10.3572
A	F	165	72	20	1	d	2	4876.58	57.8608	15.1809	42.6799	6.405	12.5319	54.9585	-10.077	983.964	14.6541
A	F	165	72	20	1	d	3	5801.12	61.6651	18.4005	43.2646	10.7723	13.2703	54.0956	-9.7896	1015.29	19.0044
A	F	165	72	20	1	d	4	2508.63	45.1587	12.7725	32.3862	4.6391	8.0629	43.5503	-10.331	464.525	9.9672
A	F	165	72	20	1	d	5	3091.24	45.1241	24.5935	20.5306	2.8292	7.879	44.0438	-10.0185	526.029	8.6942
A	F	165	72	20	2	p	1	4330.84	50.9396	15.3673	35.5723	4.497	7.5325	49.2946	-9.9771	350.336	9.4915
A	F	165	72	20	2	p	2	4739.57	50.7045	17.7515	32.9531	4.951	7.9539	48.8169	-9.9916	716.612	10.2911
A	F	165	72	20	2	p	3	4661.09	51.8891	20.2797	31.6093	4.9497	7.8283	50.1135	-10.0155	677.468	10.1884
A	F	165	72	20	2	p	4	5580.89	56.5445	16.6612	39.8833	5.6791	8.9086	54.494	-10.0837	982.889	11.4406
A	F	165	72	20	2	p	5	5548.43	56.2815	17.6379	38.6436	4.4476	8.6706	54.5134	-10.1064	777.931	10.4645
A	F	165	72	20	3	e	1	5227.72	62.0182	19.0171	43.0011	7.2847	11.0135	59.5915	-9.9012	882.994	14.0835
A	F	165	72	20	3	e	2	4420.12	60.5586	17.2739	43.2847	6.4926	10.5965	58.3229	-10.3777	847.413	13.1936
A	F	165	72	20	3	e	3	2874.82	56.028	17.7039	38.3241	7.1002	10.9278	53.4167	-10.1036	457.354	13.5474
A	F	165	72	20	3	e	4	3793.92	56.5916	15.1357	41.4559	4.8008	9.3681	55.1463	-10.0462	620.826	11.0981
A	F	165	72	20	3	e	5	2080.37	50.6613	13.8692	36.792	3.943	8.0935	49.5501	-10.0591	329.18	9.4803
A	F	167	57	21	1	p	1	1665.41	39.3063	21.9055	17.4008	2.261	6.2072	38.353	-10.0032	196.496	7.012
A	F	167	57	21	1	p	2	3338.78	44.9787	24.3074	20.6712	4.5167	8.0433	43.0322	-9.6964	469.732	9.9118
A	F	167	57	21	1	p	3	2860.73	44.1276	24.0164	20.1112	3.2481	7.12	43.0797	-10.0826	347.495	8.0168
A	F	167	57	21	1	p	4	3821.99	47.4169	26.9721	20.4448	3.2584	7.4463	46.2758	-10.0892	389.63	8.3126
A	F	167	57	21	1	p	5	2095.55	43.4812	23.7753	19.7059	7.6325	8.1462	39.294	-10.032	358.614	12.4445
A	F	167	57	21	2	d	1	1810.2	563.188	364.704	198.484	98.962	34.7855	553.139	-182.668	112.987	105.052
A	F	167	57	21	2	d	2	1915.7	43.5365	26.788	16.7485	3.3245	6.6924	42.6369	-10.7629	192.025	7.8651
A	F	167	57	21	2	d	3	1248.47	39.0773	24.5854	14.4918	2.8387	6.921	37.7897	-10.0576	142.444	7.8723
A	F	167	57	21	2	d	4	584.659	38.5559	22.1588	16.3971	2.4361	7.4044	37.4804	-10.0302	185.209	8.1102
A	F	167	57	21	2	d	5	1920.68	42.5366	19.7437	22.7928	3.1561	6.1807	41.7113	-9.9815	233.22	7.3884
A	F	167	57	21	3	e	1	950.273	42.3092	19.5813	22.7279	1.6056	6.7592	41.5795	-10.0715	60.4561	7.1206
A	F	167	57	21	3	e	2	1734.9	47.0036	20.8152	26.1884	2.7822	7.3686	46.047	-10.1358	67.4415	8.1303
A	F	167	57	21	3	e	3	1935.33	48.1718	21.2674	26.9044	2.3099	5.895	47.5764	-10.0352	146.09	6.5501
A	F	167	57	21	3	e	4	1668.75	49.4825	22.1757	27.3068	2.7091	7.0901	48.6985	-10.0494	107.631	7.8784
A	F	167	57	21	3	e	5	1828.79	48.1005	23.3631	24.7373	2.3135	6.467	47.3793	-10.1031	129.83	7.2439
A	F	167	63	23	1	p	1	2361.74	56.3601	14.3257	42.0344	6.9361	9.0533	54.017	-8.701	906.267	12.7049
A	F	167	63	23	1	p	2	2690.79	58.123	13.4086	44.7144	7.265	8.7053	55.6828	-8.7292	673.655	12.4225
A	F	167	63	23	1	p	3	3035.38	50.5654	13.2111	37.3543	4.2099	9.3526	48.5183	-8.6068	319.114	10.7594
A	F	167	63	23	1	p	4	2967.12	52.2179	15.2171	37.0008	5.1763	9.5526	49.7191	-8.6337	495.239	11.6219
A	F	167	63	23	1	p	5	2854.75	55.7843	13.7107	42.0736	5.3888	11.1674	53.003	-8.6335	519.129	13.039
A	F	167	63	23	2	e	1	3965.48	66.7563	18.4317	48.3246	5.3704	8.2959	65.568	-8.8145	280.026	10.9732
A	F	167	63	23	2	e	2	1825.78	58.1834	15.1044	43.079	4.365	6.9371	57.211	-8.8834	157.251	9.1133
A	F	167	63	23	2	e	3	2166.62	59.924	15.7308	44.1932	4.0125	7.3352	58.9362	-9.225	229.37	9.0775
A	F	167	63	23	2	e	4	2202.48	58.9127	17.1905	41.7222	5.1817	7.9764	57.672	-9.159	250.491	10.3521
A	F	167	63	23	2	e	5	3218.58	63.5853	20.193	43.3924	7.3712	9.9394	60.1465	-9.2684	396.82	13.8814
A	F	167	63	23	3	d	1	2225.5	47.9994	13.8984	34.1009	4.9485	9.5553	45.9518	-8.6345	574.129	11.6663
A	F	167	63	23	3	d	2	1621.47	43.1288	15.6836	27.4452	2.6598	9.6539	41.2035	-8.6391	473.278	10.3965
A	F	167	63	23	3	d	3	1230.24	45.9299	15.766	30.164	3.9994	9.1553	44.2319	-8.933	291.09	10.5087
A	F	167	63	23	3	d	4	1319.97	41.0537	17.9129	23.1408	2.8455	8.3849	39.4538	-8.8624	378.244	9.3526
A	F	167	63	23	3	d	5	659.42	41.0823	13.2942	27.7881	2.9512	7.456	39.9	-9.1674	177.888	8.3719
A	F	167	73	21	1	e	1	2245.93	47.7052	28.7288	18.9764	2.8054	6.7244	46.8918	-10.1046	158.038	7.5654
A	F	167	73	21	1	e	2	2458.7	49.5766	27.5717	22.0049	2.6734	6.6973	48.762	-10.0413	155.53	7.4558
A	F	167	73	21	1	e	3	2252.76	50.9925	25.0724	25.9201	3.209	6.4873	50.1923	-10.0388	189.523	7.5944
A	F	167	73	21	1	e	4	1960.02	54.4351	24.7573	29.6778	4.0548	7.9347	53.3377	-10.1432	174.839	9.4071
A	F	167	73	21	1	e	5	1670.95	53.4416	26.3372	27.1045	3.4186	8.3842	52.4015	-10.0432	126.153	9.4572
A	F	167	73	21	2	p	1	1838.57	41.8696	26.318	15.5516	3.5056	6.4072	40.8597	-10.0058	226.257	7.9717
A	F	167	73	21	2	p	2	2831.26	44.7897	27.6106	17.1791	3.5439	6.5142	43.329	-10.1498	196.568	7.9186
A	F	167	73	21	2	p	3	2489.05	44.7691	27.3712	17.398	3.1148	6.9772	43.5185	-10.1313	192.16	7.9473
A	F	167	73	21	2	p	4	2583.61	46.2066	25.7427	20.464	3.0465	8.5225	44.4345	-10.0824	253.297	9.3728
A	F	167	73	21	2	p	5	3470.41	45.2277	28.2859	16.9418	3.1003	7.5103	43.7978	-9.5619	228.157	8.2566
A	F	167	73	21	3	d	1	1359.5	44.1323	24.327	19.8053	7.5924	7.0434	41.2589	-10.0157	323.719	11.573
A	F	167	73	21	3	d	2	1450.97	46.5676	24.8695	21.6981	4.0363	8.7406	45.259	-10.0713	430.45	9.946
A	F	167	73	21	3	d	3	1295.69	46.176	23.8372	22.3388	4.6437	7.6116	44.7922	-10.1717	318.569	9.6326
A	F	167	73	21	3	d	4	1276.64	46.6843	27.4324	19.2519	4.8956	7.4453	45.3189	-10.0576	335.547	9.6683
A	F	167	73	21	3	d	5	1175.96	44.7707	24.5525	20.2182	4.092	6.9474	43.6817	-10.0088	308.963	8.6296
A	F	167	77	22	1	d	1	1973.91	49.9191	18.8327	31.0863	1.9561	6.305	49.2565	-10.1367	151.447	6.9233
A	F	167	77	22	1	d	2	2731.57	54.8046	20.9381	33.8664	3.3304	5.914	54.094	-10.1416	291.643	7.4867
A	F	167	77	22	1	d	3	692.032	41.5903	27.8844	13.7059	4.3031	7.5493	40.0916	-10.0759	210.138	9.392
A	F	167	77	22	1	d	4	1788.15	44.305	21.7167	22.5884	3.0077	6.1792	43.5075	-9.9873	138.154	7.2881
A	F	167	77	22	1	d	5	2047.6	51.0092	24.9251	26.084	3.482	6.2051	50.2409	-10.1002	210.841	7.6994
A	F	167	77	22	2	p	1	2957.04	50.6283	26.1943	24.434	4.5276	6.0885	49.5745	-10.1098	291.292	8.6017
A	F	167	77	22	2	p	2	2352.14	45.2674	27.0899	18.1776	4.7723	6.358	43.8188	-10.1091	214.888	9.0554
A	F	167	77	22	2	p	3	3194.37	52.4502	29.0107	23.4395	6.0284	6.6447	50.8098	-10.0412	277.784	10.2614
A	F	167	77	22	2	p	4	2549.7	46.5272	24.8237	21.7035	5.9063	6.3941	44.2552	-10.0413	236.143	10.2201
A	F	167	77	22	2	p	5	3632.69	55.0656	28.1266	26.9389	6.21	6.5044	53.6197	-10.1363	527.153	10.3641
A	F	167	77	22	3	e	1	2182.64	63.0017	23.7317	39.27	5.8404	10.1819	61.3737	-10.0105	224.79	12.5115
A	F	167	77	22	3	e	2	2339.6	63.2549	25.0941	38.1608	3.1728	10.1375	61.9104	-10.0815	217.345	11.0036
A	F	167	77	22	3	e	3	2739.68	58.1111	31.7097	26.4014	3.503	7.9773	57.1629	-10.0354	239.735	9.2745
A	F	167	77	22	3	e	4	2914.02	70.5645	31.1496	39.4149	4.3727	9.1148	69.5444	-10.0886	241.977	10.7017
A	F	167	77	22	3	e	5	4048.06	56.1854	33.2615	22.9238	3.4892	8.5937	54.8867	-10.1961	383.159	9.6586
A	F	168	55	21	1	d	1	1563.77	39.9677	16.3726	23.5951	2.8133	6.8681	38.9498	-10.0082	262.915	8.2699
A	F	168	55	21	1	d	2	1287.06	39.082	17.2534	21.8286	3.3848	5.4536	38.3184	-10.1161	203.325	6.9173
A	F	168	55	21	1	d	3	1633.58	41.0425	18.705	22.3375	3.5757	6.6693	40.1409	-10.1481	261.542	7.9295
A	F	168	55	21	1	d	4	1374.47	39.5202	19.9848	19.5354	4.432	6.4187	38.3182	-10.1112	265.288	8.413
A	F	168	55	21	1	d	5	1453.96	39.7399	21.5728	18.1671	4.5733	7.0515	38.5122	-10.185	313.099	8.8179
A	F	168	55	21	2	e	1	2541.62	48.71	24.5258	24.1842	2.8577	7.7536	47.6591	-10.2089	264.035	8.6891
A	F	168	55	21	2	e	2	2190.03	47.6502	23.4092	24.241	2.4328	7.8085	46.5683	-10.6794	151.24	8.4573
A	F	168	55	21	2	e	3	1909.16	44.3489	20.7109	23.6381	2.4721	7.4232	43.3525	-10.1122	154.03	8.0835
A	F	168	55	21	2	e	4	2431.42	47.8599	20.1117	27.7483	2.5637	7.5055	46.9317	-10.0602	202.089	8.1997
A	F	168	55	21	2	e	5	2311.63	48.6313	18.4811	30.1503	3.0605	8.0888	47.5408	-10.1496	255.94	8.9105
A	F	168	55	21	3	p	1	3224.87	45.1781	21.2685	23.9097	2.3454	7.097	44.1193	-10.2327	159.957	7.5819
A	F	168	55	21	3	p	2	2287.03	45.7351	20.9289	24.8062	1.567	8.3109	43.9385	-10.0201	219.099	8.628
A	F	168	55	21	3	p	3	2602.54	43.9623	22.2361	21.7262	2.2949	7.1255	42.9154	-10.1367	157.781	7.5909
A	F	168	55	21	3	p	4	2108.83	44.2835	26.303	17.9806	3.2038	8.4015	42.7278	-10.0826	250.99	9.1475
A	F	168	55	21	3	p	5	2760.09	44.8476	24.6169	20.2307	3.1082	7.8052	43.2467	-10.0253	235.48	8.5775
A	F	168	57	23	1	p	1	4432.27	42.5997	12.776	29.8237	4.5417	8.4956	40.733	-4.4379	632.298	10.5194
A	F	168	57	23	1	p	2	3554.16	47.3247	15.2876	32.0371	3.8184	7.4095	45.8652	-7.829	319.63	9.133
A	F	168	57	23	1	p	3	2875.97	45.3138	16.1316	29.1822	2.7696	7.9997	44.0505	-7.9993	184.887	8.9952
A	F	168	57	23	1	p	4	4114.72	54.9323	17.6509	37.2814	4.6023	8.5447	53.2882	-8.4577	414.098	10.8181
A	F	168	57	23	1	p	5	4980.62	62.2818	15.3734	46.9084	4.6483	9.5326	60.4205	-8.2879	516.83	11.5271
A	F	168	57	23	2	d	1	1691.15	45.7329	17.2764	28.4564	3.7686	11.5672	43.1528	-7.6178	526.851	12.6314
A	F	168	57	23	2	d	2	2086.81	40.8163	10.929	29.8874	2.3658	9.8528	39.1562	-6.7613	564.307	10.3662
A	F	168	57	23	2	d	3	1733.95	37.0044	11.765	25.2395	2.2811	9.445	35.3473	-6.323	445.797	9.8589
A	F	168	57	23	2	d	4	2433.95	40.5352	15.08	25.4552	2.2659	10.0463	38.6021	-6.6969	547.081	10.4783
A	F	168	57	23	2	d	5	1176.79	34.8262	12.5476	22.2786	3.575	9.1469	33.0605	-5.6539	373.166	10.182
A	F	168	57	23	3	e	1	1264.99	62.174	15.8829	46.2912	2.5721	8.4109	61.3744	-8.4164	156.282	9.0952
A	F	168	57	23	3	e	2	2133.29	62.6643	16.7214	45.9429	2.2775	8.6078	61.8836	-8.4778	268.308	9.1807
A	F	168	57	23	3	e	3	2774.61	62.0386	18.4398	43.5988	2.8064	9.1694	61.0723	-8.4476	313.338	10.1256
A	F	168	57	23	3	e	4	1203.55	53.4705	12.0475	41.423	1.6947	9.0898	52.5225	-8.2414	214.496	9.4141
A	F	168	57	23	3	e	5	973.606	61.5844	15.893	45.6914	2.1747	8.5269	60.8323	-8.5291	118.806	8.9782
A	F	169	65	20	1	p	1	2449.65	124.404	8.8422	115.561	15.9673	15.3801	120.928	-8.5682	702.563	24.6724
A	F	169	65	20	1	p	2	3409.41	85.216	11.2369	73.9791	11.606	13.9634	81.4781	-8.5691	612.22	19.556
A	F	169	65	20	1	p	3	2736.99	68.1141	9.5338	58.5802	9.8356	16.5148	63.5749	-8.4948	412.703	19.6537
A	F	169	65	20	1	p	4	2127.29	70.3286	15.4012	54.9275	6.1752	10.2018	68.5783	-9.5364	376.231	13.6026
A	F	169	65	20	1	p	5	2333.79	122.712	10.5255	112.186	10.6271	17.8048	119.629	-8.9163	631.072	21.6215
A	F	169	65	20	2	d	1	1576.81	63.6686	14.74	48.9286	12.2571	17.3841	58.624	-10.7454	424.561	22.2886
A	F	169	65	20	2	d	2	1093.42	49.1724	10.268	38.9044	5.6317	10.1936	45.6702	-8.4932	330.553	12.6064
A	F	169	65	20	2	d	3	1109.4	57.1741	14.4898	42.6843	6.4493	9.9556	54.2884	-8.0362	245.74	12.6986
A	F	169	65	20	2	d	4	1401.41	63.8271	14.6183	49.2088	18.2684	13.1575	57.3935	-9.832	453.36	24.3783
A	F	169	65	20	2	d	5	1535.93	42.4622	9.5728	32.8894	3.9303	8.9001	40.167	-9.5978	351.462	10.6943
A	F	169	65	20	3	e	1	4056.15	58.912	17.9184	40.9936	10.877	11.4412	51.1752	-8.4158	675.406	17.7591
A	F	169	65	20	3	e	2	3074.23	55.5832	16.7223	38.8609	4.0868	9.4798	53.7949	-8.346	746.351	11.348
A	F	169	65	20	3	e	3	1890.5	41.9723	14.6144	27.3579	3.0553	8.5828	40.4458	-8.4741	510.142	9.6568
A	F	169	65	20	3	e	4	3226.37	51.4415	14.1103	37.3312	3.5679	9.7287	49.6907	-8.4603	756.749	11.2059
A	F	169	65	20	3	e	5	3728.03	54.8683	14.1706	40.6977	4.6112	10.2606	53.0526	-8.4252	715.835	12.0668
A	F	170	63	21	1	p	1	3863.96	53.6962	30.8869	22.8093	5.3719	6.5443	52.5231	-10.0875	419.027	9.5167
A	F	170	63	21	1	p	2	2401.33	45.6249	26.287	19.338	4.5385	6.8145	44.3585	-10.7073	313.32	9.1622
A	F	170	63	21	1	p	3	2628.11	47.8441	27.2766	20.5674	5.0925	6.5071	46.4108	-10.7369	310.775	9.4347
A	F	170	63	21	1	p	4	2724.47	44.1177	28.2263	15.8914	4.1944	6.0354	42.6657	-10.749	314.74	8.3465
A	F	170	63	21	1	p	5	3060.95	48.1215	30.3873	17.7343	4.9754	7.6307	46.2622	-10.658	308.452	9.8497
A	F	170	63	21	2	d	1	1447.28	65.7455	26.3579	39.3876	36.7916	18.6414	38.2275	-10.0649	306.883	42.6703
A	F	170	63	21	2	d	2	1856.33	46.4213	23.3367	23.0846	5.9043	6.5113	44.8993	-10.0444	506.404	9.9849
A	F	170	63	21	2	d	3	1421.12	44.5444	28.3549	16.1895	6.1568	6.2331	42.9041	-10.1578	427.098	9.896
A	F	170	63	21	2	d	4	987.246	43.6816	28.8851	14.7965	6.4704	6.0942	42.1206	-10.169	316.393	10.0877
A	F	170	63	21	2	d	5	1642.35	44.9116	23.9648	20.9467	5.3176	7.0276	43.1655	-10.0774	440.761	10.0239
A	F	170	63	21	3	e	1	1375.56	55.8986	26.7608	29.1378	4.3372	8.3088	54.6403	-10.6879	87.5448	9.724
A	F	170	63	21	3	e	2	1780.24	59.0445	28.0436	31.0009	4.2897	9.619	57.5749	-10.0749	156.104	11.1529
A	F	170	63	21	3	e	3	2325.24	62.3124	24.0809	38.2315	2.9558	9.3957	61.0869	-10.0706	193.382	10.3465
A	F	170	63	21	3	e	4	1900.59	68.9634	27.738	41.2254	3.2898	11.356	67.3603	-10.19	144.991	12.3231
A	F	170	63	21	3	e	5	2550.2	65.6245	27.4511	38.1734	4.1366	11.0663	64.0796	-10.1122	220.714	12.3812
A	F	170	65	23	1	p	1	2517.43	50.6162	14.3721	36.2441	6.5016	7.6826	48.5407	-9.2712	501.926	12.1146
A	F	170	65	23	1	p	2	3417.87	75.0087	15.2428	59.7659	11.2403	8.4556	72.3957	-9.3176	680.573	16.0416
A	F	170	65	23	1	p	3	3338.51	89.0053	13.3994	75.6059	12.4492	9.85	86.4124	-9.3098	746.314	18.2759
A	F	170	65	23	1	p	4	3186.37	93.3091	23.1243	70.1848	11.8013	9.7888	91.0223	-9.5235	541.027	17.9056
A	F	170	65	23	1	p	5	2778.96	62.5615	13.8095	48.7519	6.5904	10.2405	60.3887	-9.3375	435.507	12.8607
A	F	170	65	23	2	d	1	1618.52	45.6926	17.1097	28.5829	5.008	8.0987	44.2236	-9.2435	407.388	10.2386
A	F	170	65	23	2	d	2	1417.37	46.0168	23.2971	22.7197	4.4477	9.7542	44.1928	-6.6833	393.595	11.2023
A	F	170	65	23	2	d	3	586.633	39.4843	10.314	29.1703	2.3061	7.2876	38.4715	-8.923	121.97	7.9052
A	F	170	65	23	2	d	4	739.752	42.0575	13.8983	28.1592	2.4014	7.0331	41.1682	-9.3205	106.281	7.881
A	F	170	65	23	2	d	5	1670.62	49.3582	15.6957	33.6625	6.256	7.6375	47.483	-9.4471	449.086	11.2096
A	F	170	65	23	3	e	1	4534.39	68.766	18.5785	50.1875	7.7816	11.3521	66.1274	-9.7067	560.673	14.9154
A	F	170	65	23	3	e	2	1354.02	53.2154	14.7001	38.5153	4.7363	8.4859	51.799	-9.8773	212.257	10.5123
A	F	170	65	23	3	e	3	4003.16	62.8954	17.7589	45.1366	5.1382	10.6695	60.8578	-9.725	527.423	12.5454
A	F	170	65	23	3	e	4	2432.23	55.1721	22.1511	33.021	5.1064	8.4858	53.4455	-10.0018	421.692	10.8075
A	F	170	65	23	3	e	5	2854.12	56.8777	16.4831	40.3946	5.1063	8.3403	55.1957	-9.9565	403.466	10.5761
A	F	174	63	20	1	d	1	1370.29	40.0553	21.269	18.7863	3.0531	6.2705	39.1604	-9.9742	159.295	7.4328
A	F	174	63	20	1	d	2	2826.8	56.5092	25.0252	31.484	3.5739	6.4959	55.7466	-10.0292	395.778	7.9944
A	F	174	63	20	1	d	3	873.104	36.8793	25.5877	11.2916	3.287	6.1958	35.5515	-10.0305	127.962	7.6228
A	F	174	63	20	1	d	4	1081.5	42.0506	18.7413	23.3093	5.0415	6.8463	40.497	-10.0074	281.357	9.741
A	F	174	63	20	1	d	5	2454.11	52.1068	22.52	29.5868	3.3719	6.8616	51.3261	-10.1355	366.45	8.0414
A	F	174	63	20	2	p	1	3249.26	51.2408	25.7279	25.5129	5.5085	6.4995	49.74	-9.9778	381.577	9.8751
A	F	174	63	20	2	p	2	2813.62	47.5643	30.7636	16.8007	3.5795	6.7709	46.4066	-10.0427	240.695	8.242
A	F	174	63	20	2	p	3	3983.99	51.4638	27.2753	24.1884	5.7508	7.622	49.4714	-9.9937	501.434	10.8351
A	F	174	63	20	2	p	4	3179.55	53.9247	30.7112	23.2135	5.7725	7.3749	52.1619	-10.0735	244.569	10.5074
A	F	174	63	20	2	p	5	2391.38	53.3366	30.3087	23.0279	5.9827	10.2481	50.6203	-10.0491	178.171	12.5351
A	F	174	63	20	3	e	1	2114.54	54.5428	36.5038	18.039	6.1318	8.2632	53.2209	-10.0305	217.259	11.0906
A	F	174	63	20	3	e	2	1425.21	61.016	30.7131	30.3029	4.285	9.7271	59.6502	-9.7248	85.5439	10.9418
A	F	174	63	20	3	e	3	2473.93	72.8191	29.3046	43.5146	4.7821	11.4743	71.2931	-9.9902	149.737	12.7691
A	F	174	63	20	3	e	4	2560	63.8685	28.2354	35.6331	4.0303	8.5724	62.8716	-9.9352	150.466	9.8893
A	F	174	63	20	3	e	5	1630.08	67.2817	28.565	38.7167	5.9866	11.7026	65.2707	-10.047	110.091	13.5382
A	F	174	66	21	1	d	1	1638.46	46.6733	19.5225	27.1507	3.1394	6.2154	45.9404	-9.9747	236.698	7.4703
A	F	174	66	21	1	d	2	1915.99	46.3165	22.306	24.0105	3.3051	6.4488	45.453	-10.0028	181.136	7.6893
A	F	174	66	21	1	d	3	2306.62	51.4672	27.6348	23.8324	3.1501	6.4477	50.6994	-10.0343	267.401	7.6638
A	F	174	66	21	1	d	4	718.942	40.1677	33.0717	7.0961	4.2469	7.3209	38.7901	-10.0755	225.257	9.0462
A	F	174	66	21	1	d	5	2102.8	46.2376	29.6303	16.6073	3.6135	6.6574	45.3714	-10.0695	296.356	8.0583
A	F	174	66	21	2	e	1	2893.14	59.9405	20.9361	39.0044	3.5046	8.5916	58.91	-10.0722	212.677	9.6976
A	F	174	66	21	2	e	2	2581.68	64.6217	25.4552	39.1665	3.3905	11.5204	63.0136	-10.0663	301.296	12.4063
A	F	174	66	21	2	e	3	2776.9	75.842	30.0358	45.8062	5.4879	12.0897	74.0572	-10.0479	364.452	13.874
A	F	174	66	21	2	e	4	2336.49	68.3302	27.6072	40.7231	5.6046	11.0767	66.8033	-10.5907	324.948	12.9985
A	F	174	66	21	2	e	5	2301.78	71.3551	28.2963	43.0588	3.4361	9.6365	70.3771	-10.0628	185.626	10.4453
A	F	174	66	21	3	p	1	2463.08	43.4174	26.7889	16.6284	4.293	5.9689	42.0345	-10.07	270.841	8.5292
A	F	174	66	21	3	p	2	2522.55	48.0194	27.484	20.5354	5.6565	8.0778	45.8102	-9.4658	209.615	10.9021
A	F	174	66	21	3	p	3	3391.99	50.0436	26.1456	23.898	5.5417	7.7538	48.1454	-9.4916	399.832	10.5435
A	F	174	66	21	3	p	4	2702.01	47.5466	28.7852	18.7614	4.9097	6.5707	46.1708	-9.5221	244.563	9.3148
A	F	174	66	21	3	p	5	2816.28	50.364	30.1387	20.2253	5.2906	7.7015	48.5988	-10.0706	200.328	10.2462
A	F	174	70	22	1	p	1	1971.47	193.342	16.0405	177.301	34.425	13.0768	188.63	-9.5849	507.329	39.0132
A	F	174	70	22	1	p	2	1960.24	140.593	14.7184	125.875	28.1661	10.8436	136.143	-7.5823	631.763	32.3672
A	F	174	70	22	1	p	3	1897.34	85.5657	16.5746	68.9911	12.8859	10.2851	83.022	-9.3179	605.203	18.5118
A	F	174	70	22	1	p	4	2084.21	76.3031	17.8668	58.4363	13.9546	10.7491	72.3975	-8.7346	721.809	19.5049
A	F	174	70	22	1	p	5	2686.2	68.4223	18.3746	50.0477	13.5667	10.5998	64.2681	-9.0572	854.096	18.5112
A	F	174	70	22	2	e	1	1283.37	85.1258	19.6515	65.4744	16.19	16.4076	77.7091	-10.0124	399.431	25.8373
A	F	174	70	22	2	e	2	1077.57	83.8159	23.2831	60.5327	26.5663	18.6756	67.3098	-6.6739	369.047	35.7961
A	F	174	70	22	2	e	3	1609.63	84.7134	22.5486	62.1647	31.7694	14.7781	64.2439	-4.2426	358.161	38.3271
A	F	174	70	22	2	e	4	2105.35	91.4598	29.4525	62.0073	31.3807	20.3299	68.3706	-1.7273	450.762	40.941
A	F	174	70	22	2	e	5	2150.45	88.0819	24.4975	63.5844	25.6618	15.2661	70.4171	-0.56309	268.876	32.6058
A	F	174	70	22	3	d	1	944.826	46.7301	14.5128	32.2173	8.4099	7.8867	43.8303	-9.3977	147.88	12.9091
A	F	174	70	22	3	d	2	1211.51	48.1321	17.0997	31.0324	8.5017	10.9278	43.3559	-9.7269	388.54	15.0004
A	F	174	70	22	3	d	3	491.005	36.1075	14.9301	21.1774	6.4208	7.7992	33.6525	-9.1135	89.3672	10.531
A	F	174	70	22	3	d	4	1094.19	41.2699	15.9591	25.3107	7.5863	9.3367	37.8354	-9.1448	273.56	13.2268
A	F	174	70	22	3	d	5	848.446	39.7142	13.8873	25.8269	11.4861	9.7804	33.3464	-7.3717	226.07	16.4529
A	F	175	64	23	1	p	1	3050.13	49.4175	27.4207	21.9968	4.4534	7.6463	48.1794	-10.6259	636.205	9.4306
A	F	175	64	23	1	p	2	2291.51	47.2825	25.064	22.2185	5.8024	7.325	45.6326	-10.5933	520.727	10.2397
A	F	175	64	23	1	p	3	3080.92	48.7877	27.9536	20.8341	6.4962	6.9009	46.6274	-10.4911	683.933	10.6552
A	F	175	64	23	1	p	4	2181.96	42.4296	24.6668	17.7628	4.0738	6.7863	41.3652	-10.0947	339.882	8.3362
A	F	175	64	23	1	p	5	1852.8	41.6439	23.6467	17.9971	4.8246	7.1015	40.2412	-10.1148	433.824	9.4058
A	F	175	64	23	2	e	1	1903.41	43.481	30.6064	12.8746	3.6532	7.1995	42.4636	-10.433	278.007	8.5696
A	F	175	64	23	2	e	2	2146.43	45.926	23.4753	22.4506	3.021	6.9982	45.0282	-10.1419	320.231	8.1535
A	F	175	64	23	2	e	3	1303.86	49.1215	23.2652	25.8563	1.3703	8.7569	47.8993	-10.1297	74.9535	9.0125
A	F	175	64	23	2	e	4	1812.32	51.454	28.4945	22.9595	2.5885	7.9104	50.416	-10.1733	86.7248	8.4918
A	F	175	64	23	2	e	5	2025.05	53.348	28.6461	24.7019	3.1583	7.2996	52.4813	-10.0315	166.53	8.2645
A	F	175	64	23	3	d	1	1567.37	38.3109	19.7062	18.6046	2.7074	6.4755	37.4082	-9.5292	178.202	7.391
A	F	175	64	23	3	d	2	2182.02	42.8401	16.4633	26.3768	4.902	6.4648	41.7818	-9.4076	342.906	8.5247
A	F	175	64	23	3	d	3	1334.78	40.8676	21.8699	18.9977	5.322	8.2117	39.1081	-9.5388	248.16	10.1988
A	F	175	64	23	3	d	4	1547.1	40.755	22.3616	18.3935	3.8865	6.692	39.6233	-10.1488	342.134	8.3296
A	F	175	64	23	3	d	5	2438.09	46.5617	20.895	25.6667	4.5611	8.0073	45.0526	-10.4342	404.332	9.5387
A	F	178	57	20	1	p	1	3349.68	50.1766	16.989	33.1876	6.0589	11.956	47.0392	-8.7628	886.666	13.899
A	F	178	57	20	1	p	2	4317.2	53.8635	15.3276	38.5359	6.3456	12.246	50.6639	-8.3627	982.202	14.35
A	F	178	57	20	1	p	3	4290.63	52.6541	18.1281	34.526	5.3577	13.1548	49.1563	-8.3659	971.343	14.7829
A	F	178	57	20	1	p	4	3765.55	53.2109	15.2157	37.9951	4.215	12.2525	50.5246	-8.655	969.34	13.6083
A	F	178	57	20	1	p	5	4703.95	58.6563	18.8969	39.7593	5.4356	13.2746	55.4953	-8.24	1093.61	14.7413
A	F	178	57	20	2	e	1	2877.63	53.6585	18.069	35.5895	6.89	8.6165	51.8426	-8.6336	798.299	11.9397
A	F	178	57	20	2	e	2	2124.45	54.4279	19.7987	34.6292	8.0229	9.7258	51.8587	-8.5698	642.702	13.7281
A	F	178	57	20	2	e	3	3078.09	50.9096	17.1317	33.7779	4.5555	9.2352	49.2392	-8.5749	815.699	11.19
A	F	178	57	20	2	e	4	2239.34	48.62	18.5577	30.0622	5.6846	8.9854	46.8918	-8.5607	843.74	11.4095
A	F	178	57	20	2	e	5	4198.82	55.2155	14.2573	40.9582	4.3032	7.7643	54.0175	-8.5445	640.51	9.5297
A	F	178	57	20	3	d	1	1748	47.9947	15.2485	32.7462	3.5196	11.181	45.645	-8.7206	564.559	12.2417
A	F	178	57	20	3	d	2	2097.5	44.9882	13.183	31.8051	2.6896	9.5382	43.1795	-8.5533	573.644	10.3392
A	F	178	57	20	3	d	3	2103.9	40.6598	13.7257	26.9341	1.9973	9.8986	38.4334	-9.2602	724.536	10.2362
A	F	178	57	20	3	d	4	1457.92	42.4503	18.7629	23.6874	9.0348	9.1174	37.7422	-8.761	502.777	13.8268
A	F	178	57	20	3	d	5	1086.68	58.5367	26.2866	32.2501	42.1183	7.0374	24.5437	-4.755	436.577	44.8876
A	F	179	61	21	1	d	1	1488.23	73.6595	15.1979	58.4616	5.4367	9.3356	72.2142	-8.9864	430.994	12.0995
A	F	179	61	21	1	d	2	2078.74	65.0308	18.6915	46.3393	5.6196	9.6754	63.2094	-9.1518	455.356	12.3518
A	F	179	61	21	1	d	3	1293.15	65.04	16.3552	48.6848	5.5163	10.3032	63.396	-8.8713	385.674	12.7271
A	F	179	61	21	1	d	4	1481.16	60.1256	13.1684	46.9572	5.4544	9.7475	58.3308	-8.8344	273.779	12.3233
A	F	179	61	21	1	d	5	2055.41	73.4823	17.5685	55.9138	17.7873	16.9489	63.8833	-8.4777	448.116	26.5003
A	F	179	61	21	2	p	1	3447.34	92.6857	16.5819	76.1038	10.4824	12.9451	89.6876	-10.4382	598.114	19.1317
A	F	179	61	21	2	p	2	2654.45	72.3895	18.4611	53.9284	12.5137	15.0052	65.8833	-8.6346	838.708	20.7636
A	F	179	61	21	2	p	3	2470.61	60.6313	15.1851	45.4462	11.1409	14.0785	54.1993	-8.0594	884.528	18.9042
A	F	179	61	21	2	p	4	3662.33	66.794	19.863	46.931	17.0963	19.4196	54.3256	-6.0765	876.203	27.7365
A	F	179	61	21	2	p	5	3382.28	73.1676	23.8021	49.3656	10.2136	16.1663	66.8067	-9.6901	1082.81	20.3948
A	F	179	61	21	3	e	1	2641.32	64.7519	18.9853	45.7666	7.204	11.7574	62.3827	-11.1136	666.892	14.4272
A	F	179	61	21	3	e	2	2662.85	61.3041	21.1732	40.1309	7.8195	11.3295	58.6767	-10.6558	588.573	14.8456
A	F	179	61	21	3	e	3	2772.85	59.0856	21.6717	37.4139	7.088	12.3487	56.2508	-10.5967	741.4	14.8934
A	F	179	61	21	3	e	4	3382.3	66.9249	20.6881	46.2368	8.8781	13.2625	63.8916	-10.0632	750.002	16.8302
A	F	179	61	21	3	e	5	4314.44	66.142	22.4907	43.6513	8.4027	13.0444	63.3444	-10.0042	957.406	16.1962
A	M	164	58	20	1	d	1	5066.13	185.674	16.157	169.517	28.3828	12.3075	181.403	-8.9278	666.945	34.346
A	M	164	58	20	1	d	2	5584.42	52.8198	17.456	35.3638	4.0114	10.5462	50.3086	-8.9426	731.795	12.3105
A	M	164	58	20	1	d	3	2899.79	67.764	13.1737	54.5903	5.2532	12.1614	65.1242	-8.7844	670.685	14.2388
A	M	164	58	20	1	d	4	5031.43	46.8827	16.9752	29.9075	3.4623	8.2086	45.0465	-8.9111	687.656	9.6602
A	M	164	58	20	1	d	5	4936.1	45.3081	14.9943	30.3138	2.8688	7.3864	43.795	-8.9332	664.773	8.5492
A	M	164	58	20	2	p	1	4575.53	51.4204	17.8264	33.594	3.9762	10.9716	48.6519	-9.0259	820.237	12.1499
A	M	164	58	20	2	p	2	5230.29	58.7198	22.4227	36.2972	4.192	12.0538	55.7814	-9.0124	820.055	13.1734
A	M	164	58	20	2	p	3	4242.57	48.9682	14.8902	34.078	4.223	10.7955	46.1076	-8.992	535.811	12.1066
A	M	164	58	20	2	p	4	1833.57	60.8158	18.8469	41.9689	5.9449	11.7237	58.0365	-9.0752	890.015	13.783
A	M	164	58	20	2	p	5	3712.88	47.3367	13.91	33.4268	3.5382	10.1984	44.8418	-8.9574	428.763	11.2251
A	M	164	58	20	3	e	1	2353.9	55.6687	15.435	40.2336	4.4738	6.6496	54.6968	-8.9257	207.188	9.1113
A	M	164	58	20	3	e	2	4991.41	59.4227	20.6831	38.7395	3.8622	7.6841	58.1703	-9.5205	341.288	9.3611
A	M	164	58	20	3	e	3	6402.78	61.4122	20.7892	40.623	2.7358	7.5979	60.5255	-9.4701	474.75	8.5451
A	M	164	58	20	3	e	4	6087.44	58.2292	21.4218	36.8074	3.4541	8.7792	56.6857	-9.488	560.514	9.969
A	M	164	58	20	3	e	5	5389.88	56.8554	18.8249	38.0306	4.0902	7.899	54.8446	-9.2792	567.226	9.9582
A	M	168	77	45	1	d	1	2559.68	55.0055	18.2899	36.7156	6.0341	9.0354	53.1825	-8.1127	512.144	11.7782
A	M	168	77	45	1	d	2	2536.99	59.769	17.8098	41.9592	7.6242	10.2016	56.8772	-7.5295	449.582	13.9681
A	M	168	77	45	1	d	3	2436.8	63.6446	20.818	42.8266	8.205	9.7963	61.0597	-7.8587	477.039	14.542
A	M	168	77	45	1	d	4	2345.89	54.2997	16.3217	37.9781	4.1677	10.7097	52.4697	-7.61	530.25	12.0195
A	M	168	77	45	1	d	5	2981.67	57.9348	21.6772	36.2576	4.6953	10.4597	55.903	-8.087	637.109	12.2973
A	M	168	77	45	2	e	1	5432.09	263.324	28.3883	234.935	23.3388	19.6291	259.742	-9.681	669.402	33.808
A	M	168	77	45	2	e	2	3037.11	296.866	20.1827	276.683	31.8235	15.9508	293.59	-10.0111	512.884	38.5774
A	M	168	77	45	2	e	3	2810.99	293.934	23.2763	270.658	36.1275	14.9983	289.495	-10.0246	458.639	43.1513
A	M	168	77	45	2	e	4	3017.25	367.701	28.5858	339.115	56.5416	22.3975	358.78	-9.8648	835.581	66.5516
A	M	168	77	45	2	e	5	2774.39	291.429	26.1954	265.233	38.9255	19.7117	285.591	-9.7699	576.692	47.6617
A	M	168	77	45	3	p	1	3429	134.654	21.348	113.306	11.5096	17.7115	132.209	-8.7926	643.607	22.4578
A	M	168	77	45	3	p	2	3405.26	198.385	22.4349	175.95	17.0921	17.2699	196.001	-8.5561	552.45	26.6324
A	M	168	77	45	3	p	3	3087.62	135.422	29.4871	105.935	11.9252	16.6452	132.525	-7.3377	784.3	22.6135
A	M	168	77	45	3	p	4	6342.48	145.357	26.4366	118.92	17.3898	26.6708	139.624	-7.208	813.202	33.224
A	M	168	77	45	3	p	5	4330.58	181.773	31.7266	150.047	12.7286	19.5343	178.984	-8.7692	692.651	25.425
A	M	169	69	21	1	d	1	3349.1	50.0834	14.5104	35.573	2.9008	11.1446	48.0431	-9.3153	975.52	11.7326
A	M	169	69	21	1	d	2	2289.48	44.6831	14.6124	30.0707	2.5513	8.9003	43.2203	-9.1817	550.707	9.4445
A	M	169	69	21	1	d	3	2547.75	45.8393	13.3769	32.4624	2.7773	8.8292	44.1084	-9.3647	739.231	9.4633
A	M	169	69	21	1	d	4	3010.52	45.7338	12.7698	32.964	3.5445	9.5981	43.7766	-8.9635	680.645	10.7227
A	M	169	69	21	1	d	5	4523.56	47.7174	13.2464	34.471	2.2525	8.6792	46.4724	-8.9732	835.114	9.1457
A	M	169	69	21	2	p	1	4637.02	52.9625	21.5081	31.4544	4.2991	9.0156	50.8153	-9.6988	809.218	10.2845
A	M	169	69	21	2	p	2	4109.57	54.6529	16.8081	37.8448	6.3912	8.8104	52.3778	-9.4092	878.226	11.8771
A	M	169	69	21	2	p	3	3670.46	62.7694	20.0464	42.723	9.0741	10.429	59.837	-9.7779	736.824	14.6024
A	M	169	69	21	2	p	4	4879.88	62.6445	18.7872	43.8572	4.7607	10.4857	60.611	-10.0296	745.91	12.1249
A	M	169	69	21	2	p	5	4862.05	56.6187	19.2021	37.4166	5.6866	9.07	54.4789	-9.5311	765.772	11.6194
A	M	169	69	21	3	e	1	3144.29	77.5085	19.5046	58.0039	9.2976	11.4524	75.4114	-9.4428	957.248	16.3916
A	M	169	69	21	3	e	2	4329.99	65.3292	22.5416	42.7877	5.5804	8.4445	63.7325	-9.3921	451.997	11.2042
A	M	169	69	21	3	e	3	3414.96	77.3097	16.4695	60.8401	7.6454	12.6564	74.3339	-9.6159	464.316	15.947
A	M	169	69	21	3	e	4	4916.99	63.0325	18.0154	45.0171	6.1951	9.6019	61.2232	-9.3518	752.535	12.496
A	M	169	69	21	3	e	5	3640.83	68.9556	19.8185	49.1371	5.016	10.9175	67.2021	-9.4932	773.496	12.6175
A	M	170	58	20	1	d	1	1700.72	72.3193	26.4719	45.8474	14.9179	15.3796	62.0037	-6.4557	493.273	24.3971
A	M	170	58	20	1	d	2	1751.37	102.3	25.0494	77.2505	48.1799	25.0351	74.5662	-11.3497	529.714	57.5308
A	M	170	58	20	1	d	3	2672.84	92.1199	28.6272	63.4926	38.8064	32.0047	62.0942	-3.7198	800.821	53.6227
A	M	170	58	20	1	d	4	1718.4	78.4501	24.186	54.2641	28.8471	24.5285	59.2475	-1.7034	579.892	40.5397
A	M	170	58	20	1	d	5	2620.2	80.6138	19.7169	60.8969	29.2953	25.8121	58.2684	-2.7582	671.706	42.1874
A	M	170	58	20	2	e	1	4554.45	118.088	37.3639	80.7241	29.2403	18.9784	106.062	-9.2128	437.508	36.558
A	M	170	58	20	2	e	2	4651.88	104.75	19.9788	84.7711	22.7514	20.6423	93.0187	-10.5601	368.802	33.1172
A	M	170	58	20	2	e	3	4800.91	381.172	128.019	253.153	59.1782	22.6696	371.249	-86.8019	318.106	65.8972
A	M	170	58	20	2	e	4	3614.03	108.479	24.8755	83.6032	23.8364	15.1571	95.6661	-10.9536	161.093	31.3163
A	M	170	58	20	2	e	5	5603.19	106.704	26.568	80.1363	26.9605	22.6335	90.7215	3.7135	336.02	37.2283
A	M	170	58	20	3	p	1	6086.29	79.5032	18.2519	61.2512	8.315	12.8435	76.7639	-6.7318	550.059	16.679
A	M	170	58	20	3	p	2	6566.47	363.427	84.2176	279.209	76.5086	51.119	350.071	-78.3621	957.667	93.4362
A	M	170	58	20	3	p	3	6846.07	150.072	42.982	107.09	13.263	24.2176	145.851	-25.061	611.418	29.4528
A	M	170	58	20	3	p	4	3999.03	83.5423	13.1438	70.3985	13.2206	13.0464	79.7097	-1.5164	517.457	20.627
A	M	170	58	20	3	p	5	5183.96	104.631	21.1619	83.4689	12.9805	12.0942	101.746	-10.4406	442.711	19.9869
A	M	170	75	20	1	d	1	4696.4	86.5746	17.6836	68.891	35.7107	16.3307	59.1861	-8.5957	560.489	42.5271
A	M	170	75	20	1	d	2	3645.53	65.3518	16.627	48.7248	21.7712	9.7853	56.8012	-8.3184	573.884	26.109
A	M	170	75	20	1	d	3	3764.02	68.671	16.8584	51.8126	15.7454	10.1966	58.1739	-6.8962	537.87	21.7566
A	M	170	75	20	1	d	4	2626.25	68.8159	16.4337	52.3822	27.0171	13.8479	50.5389	-5.2954	552.305	32.5926
A	M	170	75	20	1	d	5	2994.35	64.06	24.3479	39.7121	19.9767	11.2744	47.1974	-0.39312	545.955	26.9085
A	M	170	75	20	2	e	1	6133.18	103.478	25.0178	78.4601	5.4142	16.8613	100.804	-9.4995	1029.37	18.792
A	M	170	75	20	2	e	2	5579.42	109.927	23.9659	85.9607	9.5214	17.6873	106.781	-9.8859	1088.72	21.5395
A	M	170	75	20	2	e	3	5905.97	98.0037	23.9735	74.0302	4.711	14.4203	95.9432	-9.885	812.284	16.0658
A	M	170	75	20	2	e	4	3764.42	103.795	19.6825	84.1128	8.8378	17.5211	100.833	-9.8827	480.227	21.6693
A	M	170	75	20	2	e	5	7146.13	108.016	21.7226	86.2929	10.1592	19.272	104.237	-9.8813	1238.76	22.8068
A	M	170	75	20	3	p	1	5619.35	108.422	18.4245	89.9973	7.8487	23.7492	101.609	-9.4153	739.799	26.4527
A	M	170	75	20	3	p	2	4836.95	104.683	14.9679	89.7152	10.3031	20.9936	98.3951	-8.2628	640.483	25.4398
A	M	170	75	20	3	p	3	4806.44	99.3687	16.9652	82.4035	8.4707	19.6169	91.8606	-8.3923	534.585	23.1127
A	M	170	75	20	3	p	4	4737.19	105.29	15.2372	90.0526	13.5007	26.3313	91.0321	-8.6006	459.677	32.3982
A	M	170	75	20	3	p	5	4807.87	93.8208	15.1723	78.6484	7.1749	14.8299	90.9713	-8.5425	531.189	17.5665
A	M	170	77	23	1	p	1	4148.41	77.2208	16.0066	61.2142	13.1766	12.036	72.5576	-8.4856	844.255	19.4143
A	M	170	77	23	1	p	2	5323.65	77.8896	20.9495	56.9401	8.8073	14.1953	74.5233	-8.3029	1125.73	17.5833
A	M	170	77	23	1	p	3	3298.55	84.4332	21.6645	62.7686	8.3617	12.4072	81.8738	-8.159	898.759	15.8442
A	M	170	77	23	1	p	4	3458.35	73.8177	19.1527	54.665	8.7029	12.387	70.8231	-8.3778	1095.85	16.1413
A	M	170	77	23	1	p	5	4953.3	54.1346	15.2159	38.9187	5.7906	8.7154	51.9863	-8.5325	947.096	11.2729
A	M	170	77	23	2	d	1	2438.92	94.7289	18.2586	76.4703	6.5845	14.1579	93.0226	-8.9264	584.902	16.099
A	M	170	77	23	2	d	2	3227.34	88.2041	18.8532	69.3509	8.26	14.7094	85.7934	-8.8508	788.892	17.9816
A	M	170	77	23	2	d	3	5000.87	79.4413	20.5414	58.9	7.5007	14.5683	76.231	-8.9219	907.978	17.6126
A	M	170	77	23	2	d	4	2646.95	82.8265	17.3982	65.4282	8.1755	15.1978	79.452	-8.9233	682.693	18.4817
A	M	170	77	23	2	d	5	2589.13	76.4175	17.3075	59.11	8.9689	14.0938	72.6638	-8.7067	658.992	18.2407
A	M	170	77	23	3	e	1	5870.96	91.6765	17.3019	74.3746	8.3742	12.6571	89.5255	-9.2382	778.607	16.0498
A	M	170	77	23	3	e	2	6708.81	83.0074	22.727	60.2803	10.3348	14.1311	79.875	-9.3236	1035.09	18.9554
A	M	170	77	23	3	e	3	9397.7	83.2671	23.1276	60.1395	11.3957	12.5248	80.2474	-8.9076	1464.41	18.9396
A	M	170	77	23	3	e	4	7769.05	78.3121	23.2853	55.0268	12.2494	14.5412	74.2741	-9.068	1716.04	20.788
A	M	170	77	23	3	e	5	7326.81	76.3621	22.5203	53.8418	9.1278	10.7223	73.6801	-9.067	1196.33	16.1608
A	M	171	61	20	1	e	1	3619.42	90.7555	12.8564	77.8991	7.5097	15.2827	87.7794	-8.7165	918.583	18.6505
A	M	171	61	20	1	e	2	3938.44	80.7109	16.1188	64.5921	5.9999	13.441	78.2711	-8.3533	973.263	16.118
A	M	171	61	20	1	e	3	3058.86	83.4586	16.233	67.2255	5.0777	13.0034	81.3678	-9.1048	861.956	15.1687
A	M	171	61	20	1	e	4	3507.17	78.1926	15.4288	62.7638	6.9663	14.9096	75.1467	-9.2005	881.017	17.8682
A	M	171	61	20	1	e	5	3162.75	87.4275	18.9748	68.4527	7.2679	15.837	84.5575	-8.873	1080.71	18.9319
A	M	171	61	20	2	d	1	2301.96	105.901	23.0195	82.8816	9.3996	15.0767	102.974	-9.484	728.057	19.8814
A	M	171	61	20	2	d	2	1906.87	99.1462	18.6033	80.5428	7.5243	10.5172	97.4927	-9.5211	368.056	14.3277
A	M	171	61	20	2	d	3	1430.8	97.2786	15.0223	82.2563	6.5639	10.1344	96.0341	-9.1691	270.536	13.2391
A	M	171	61	20	2	d	4	1643.87	106.021	18.1567	87.8639	5.7711	11.763	104.747	-9.9448	324.463	13.9244
A	M	171	61	20	2	d	5	1679.81	109.63	12.5909	97.0391	6.26	14.0139	107.628	-9.2118	414.223	16.3032
A	M	171	61	20	3	p	1	2256.12	105.918	16.6698	89.2484	10.2054	14.3735	103.397	-9.1677	643.383	19.047
A	M	171	61	20	3	p	2	2281.33	116.25	17.2469	99.003	11.5373	14.486	113.745	-10.0877	582.026	20.3494
A	M	171	61	20	3	p	3	2173.03	121.638	15.5363	106.101	12.0819	14.049	119.436	-9.2532	479.509	20.4367
A	M	171	61	20	3	p	4	1979.97	115.244	16.0304	99.2132	15.589	15.881	111.745	-9.3671	769.59	24.3774
A	M	171	61	20	3	p	5	2082.36	130.673	16.9092	113.764	16.9667	14.0906	127.32	-9.0393	794.024	24.6866
A	M	171	64	20	1	e	1	2213.44	58.1317	24.5445	33.5872	4.6405	9.366	56.6991	-10.0325	153.269	10.8599
A	M	171	64	20	1	e	2	2832.34	72.1599	27.3892	44.7707	5.186	9.3248	71.0984	-10.1217	308.145	11.4015
A	M	171	64	20	1	e	3	1696.63	47.622	18.4345	29.1875	2.7654	7.168	46.8189	-10.1085	143.364	7.9499
A	M	171	64	20	1	e	4	3237.19	85.7176	27.6686	58.049	5.8228	12.0411	84.176	-10.0606	315.848	14.3393
A	M	171	64	20	1	e	5	2759.84	86.5034	29.0138	57.4896	5.7151	12.1152	85.1453	-10.0653	298.515	14.1869
A	M	171	64	20	2	d	1	2601.88	50.6059	22.0268	28.5792	6.5539	7.2165	48.81	-9.9861	579.683	11.6411
A	M	171	64	20	2	d	2	2267.85	48.7661	23.4271	25.339	7.2099	6.7091	46.8985	-10.1659	513.969	11.2009
A	M	171	64	20	2	d	3	2091.35	47.8205	23.3106	24.5098	5.608	7.9124	46.1887	-10.1366	517.506	10.756
A	M	171	64	20	2	d	4	1721.96	45.7555	25.0625	20.6931	5.5631	6.7147	44.3643	-10.0383	407.186	9.9212
A	M	171	64	20	2	d	5	1331.79	47.1931	28.3746	18.8185	5.4014	7.3461	45.7854	-10.0612	418.41	10.14
A	M	171	64	20	3	p	1	3283.37	50.2167	27.4899	22.7268	3.9282	6.6978	49.263	-10.117	291.887	8.3636
A	M	171	64	20	3	p	2	3202.44	48.4628	29.0836	19.3791	3.632	7.7454	47.2692	-10.0695	260.686	9.0215
A	M	171	64	20	3	p	3	4104.32	56.4197	29.9746	26.4451	4.6061	7.5688	55.2398	-10.038	446.537	9.5989
A	M	171	64	20	3	p	4	4508.24	55.9009	33.422	22.4789	5.778	8.4562	53.8795	-10.0871	293.02	11.1341
A	M	171	64	20	3	p	5	3987.17	55.7204	32.0282	23.6922	4.5373	7.6917	54.5496	-10.1222	319.414	9.5731
A	M	172	72	20	1	e	1	3669.95	88.4417	24.0543	64.3874	6.5871	10.0568	87.0959	-9.9745	203.45	12.927
A	M	172	72	20	1	e	2	3623.33	79.6708	26.5744	53.0964	6.1696	11.0301	77.9591	-9.917	186.286	13.9479
A	M	172	72	20	1	e	3	3942.1	80.2594	26.2021	54.0573	6.1947	10.9797	78.8673	-9.8979	424.566	13.5282
A	M	172	72	20	1	e	4	2265.37	87.259	23.6195	63.6395	6.8367	11.0866	85.7149	-10.049	133.521	14.0099
A	M	172	72	20	1	e	5	2343.74	104.874	24.357	80.5166	4.5694	11.7391	103.673	-9.9477	111.986	13.2105
A	M	172	72	20	2	d	1	1769.47	44.4427	25.4299	19.0129	4.3916	7.336	43.1121	-9.8046	452.918	9.2369
A	M	172	72	20	2	d	2	2536.71	47.0931	23.0355	24.0576	3.4345	8.0081	45.8532	-9.9262	471.363	9.2318
A	M	172	72	20	2	d	3	2236.16	47.7507	24.3964	23.3543	4.6645	7.8295	46.4654	-9.9443	488.009	9.7696
A	M	172	72	20	2	d	4	3121.91	50.7077	25.3182	25.3895	4.7317	8.3505	49.2223	-9.9069	598.591	10.2223
A	M	172	72	20	2	d	5	2067.29	49.6746	27.1226	22.552	2.4497	8.0787	48.8213	-9.9069	477.767	8.5716
A	M	172	72	20	3	p	1	4961.56	77.3047	20.4929	56.8117	7.9163	11.1415	75.0136	-9.8693	503.311	15.2326
A	M	172	72	20	3	p	2	5483.97	81.5375	24.6517	56.8858	6.8317	12.6002	79.1191	-9.9131	634.009	14.8538
A	M	172	72	20	3	p	3	4760.89	84.323	22.4133	61.9097	8.3039	14.8519	81.2481	-9.9111	661.864	17.6707
A	M	172	72	20	3	p	4	6078.37	206.383	122.533	83.8499	20.8041	63.9381	193.385	-54.6578	562.352	68.0075
A	M	172	72	20	3	p	5	2647.77	520.339	315.196	205.143	40.9459	63.2602	514.649	-168.563	293.511	75.4433
A	M	173	75	39	1	p	1	3746.58	92.9437	28.314	64.6297	7.4152	11.7066	89.9073	-9.4173	739.612	15.4299
A	M	173	75	39	1	p	2	5358.94	108.756	23.6665	85.0895	8.6679	16.9272	104.513	-8.4726	836.498	20.7555
A	M	173	75	39	1	p	3	6382.54	109.829	23.1372	86.692	12.0854	14.7864	105.968	-8.43	1015.62	22.0627
A	M	173	75	39	1	p	4	7348.53	80.5466	30.4084	50.1383	12.7263	13.8122	75.376	-7.559	1254.81	21.8338
A	M	173	75	39	1	p	5	5717.85	92.6202	20.0671	72.5531	5.7852	11.3197	90.7727	-7.5243	956.875	14.2068
A	M	173	75	39	2	e	1	10220	84.8677	28.8957	55.972	4.9461	15.2859	82.3067	-8.8982	1181.51	16.6407
A	M	173	75	39	2	e	2	6724.51	65.4157	20.7219	44.6937	8.05	12.228	62.8972	-7.3114	1237.59	15.6939
A	M	173	75	39	2	e	3	8830.76	73.7701	21.2436	52.5265	5.3625	15.7445	71.0437	-7.161	1426.88	17.5624
A	M	173	75	39	2	e	4	6795.87	82.9701	24.5849	58.3851	7.9179	16.475	79.0105	-6.8238	920.677	20.1632
A	M	173	75	39	2	e	5	10465	80.5016	30.2739	50.2277	5.328	14.2669	78.2751	-6.9998	1460.69	16.092
A	M	173	75	39	3	d	1	4594.01	93.0622	40.5151	52.5471	5.9066	12.9099	90.3673	-14.1106	727.465	15.2484
A	M	173	75	39	3	d	2	3295.9	59.2407	20.9878	38.2529	3.7349	10.8751	57.1488	-8.64	566.607	12.1726
A	M	173	75	39	3	d	3	3544.71	61.3677	10.6538	50.7139	3.9772	11.4876	59.2772	-9.1054	437.972	12.8409
A	M	173	75	39	3	d	4	3467.62	61.5527	15.9458	45.6069	3.829	13.1351	58.9927	-8.6222	574.75	14.1623
A	M	173	75	39	3	d	5	2270.49	57.3344	21.6714	35.663	4.3924	11.7304	55.0655	-9.2332	535.679	13.1699
A	M	174	69	21	1	d	1	6238.26	60.603	15.9412	44.6618	5.4388	12.9252	57.7459	-8.3982	1108.24	14.5836
A	M	174	69	21	1	d	2	5536.5	60.8573	13.7475	47.1098	3.822	14.1503	57.7543	-8.3813	872.767	14.9833
A	M	174	69	21	1	d	3	3350.37	45.7171	10.6845	35.0326	3.4037	8.3892	43.9791	-8.5096	690.319	9.5306
A	M	174	69	21	1	d	4	1900.33	43.062	11.6816	31.3804	2.7557	8.9881	41.4655	-8.5076	538.939	9.6652
A	M	174	69	21	1	d	5	2652.26	43.348	11.0376	32.3103	3.2262	8.3577	41.7055	-8.3698	558.656	9.4485
A	M	174	69	21	2	e	1	8006.12	79.3908	18.2226	61.1683	10.6508	13.8483	75.9116	-8.8728	1418.41	20.2083
A	M	174	69	21	2	e	2	8177.27	77.3091	17.0599	60.2492	9.3666	12.0046	74.4312	-8.4965	1258.06	17.5775
A	M	174	69	21	2	e	3	8207.04	77.1515	17.4163	59.7351	12.1117	15.7494	71.7976	-8.5613	1355.93	22.6296
A	M	174	69	21	2	e	4	7414.36	74.0009	20.8141	53.1868	8.4402	12.5479	70.1602	-8.7068	1145.63	16.6713
A	M	174	69	21	2	e	5	10469.2	84.3638	20.1327	64.2311	12.0881	13.8074	79.8706	-8.6284	1518.56	21.1551
A	M	174	69	21	3	p	1	7574.22	80.7801	15.0184	65.7617	11.1358	19.8267	75.3876	-8.4773	1223.19	23.599
A	M	174	69	21	3	p	2	5285.63	82.6051	10.4083	72.1968	6.0128	14.2119	80.2567	-8.421	578.856	15.8886
A	M	174	69	21	3	p	3	4883.39	71.3623	13.2406	58.1217	6.8054	14.8272	68.3165	-8.3654	544.917	17.0649
A	M	174	69	21	3	p	4	3987.53	73.6896	15.4444	58.2452	4.6117	10.9092	72.124	-8.3875	702.005	12.9026
A	M	174	69	21	3	p	5	7585.39	73.2699	14.2979	58.972	8.5113	12.9089	70.0313	-8.4878	892.504	16.0366
A	M	174	78	37	1	p	1	3485.89	65.1612	21.4546	43.7066	10.1472	11.2372	61.2226	-11.4496	697.796	17.0304
A	M	174	78	37	1	p	2	3665.63	61.517	23.3887	38.1284	10.7696	11.3176	56.2983	-9.5016	793.598	17.1582
A	M	174	78	37	1	p	3	3850.11	61.1544	16.866	44.2884	7.7444	11.1814	58.4577	-9.9535	857.305	14.457
A	M	174	78	37	1	p	4	2302.37	61.0329	20.6274	40.4055	15.9512	13.9144	53.2813	-9.1744	586.461	23.2571
A	M	174	78	37	1	p	5	2869.95	69.8733	19.5273	50.3461	22.6764	18.588	56.1121	-9.672	751.834	30.9508
A	M	174	78	37	2	d	1	838.846	49.073	11.9227	37.1503	7.0177	9.2523	47.0848	-8.455	188.178	12.4176
A	M	174	78	37	2	d	2	1379.04	56.7053	14.4275	42.2777	3.6838	8.0278	55.2338	-10.1766	255.108	9.6342
A	M	174	78	37	2	d	3	1595.26	55.5323	16.703	38.8293	5.3885	8.8233	53.7824	-11.1353	286.612	11.1826
A	M	174	78	37	2	d	4	613.909	48.1845	8.2199	39.9646	5.4654	8.6568	46.0496	-5.6192	157.536	11.4531
A	M	174	78	37	2	d	5	2132.31	58.6278	17.7063	40.9215	3.8526	9.6241	56.8522	-11.0065	598.206	11.2253
A	M	174	78	37	3	e	1	2500.02	61.8269	21.4534	40.3735	4.8809	13.7018	58.8886	-10.0389	602.686	15.1255
A	M	174	78	37	3	e	2	2697.6	60.564	19.2492	41.3149	4.5024	13.711	57.7074	-9.7041	733.721	14.8352
A	M	174	78	37	3	e	3	3123.39	105.849	23.8323	82.0167	7.4549	17.7339	102.089	-10.6002	721.278	20.4321
A	M	174	78	37	3	e	4	2750.45	66.8536	22.4904	44.3633	4.6741	18.5477	61.1527	-10.6608	834.926	19.3847
A	M	174	78	37	3	e	5	3344.14	71.9821	23.7053	48.2767	10.4105	17.5938	62.9403	-10.6326	1015.6	23.9479
A	M	174	95	42	1	d	1	5620.5	72.6874	31.2847	41.4027	6.5719	11.1122	70.9492	-9.1916	1204.39	13.9417
A	M	174	95	42	1	d	2	4214.62	69.8114	34.1414	35.6701	5.4628	9.4511	68.4643	-9.6004	870.331	11.308
A	M	174	95	42	1	d	3	4068.71	67.8387	29.2332	38.6056	14.9877	9.6513	64.9123	-8.1877	967.601	18.0003
A	M	174	95	42	1	d	4	4142.56	67.1579	27.8189	39.339	5.7832	10.964	65.4397	-9.1832	868.735	13.2208
A	M	174	95	42	1	d	5	3696.55	69.5583	32.273	37.2852	10.0963	9.3439	67.5049	-9.4564	738.057	15.1906
A	M	174	95	42	2	e	1	3154.25	118.049	41.357	76.6922	13.3583	21.2713	112.702	-9.6559	135.505	26.4817
A	M	174	95	42	2	e	2	2588.53	103.422	48.0499	55.3722	11.6006	23.7355	95.2088	-10.2245	119.256	28.0296
A	M	174	95	42	2	e	3	3685.74	108.069	50.8523	57.217	9.4978	32.7828	94.9032	-10.041	215.188	35.4113
A	M	174	95	42	2	e	4	2270.84	107.501	53.8148	53.6866	10.1585	31.7496	94.853	-10.1559	145.551	34.4212
A	M	174	95	42	2	e	5	3599.49	106.169	49.3262	56.8427	12.7984	32.9814	92.6078	-10.1914	157.187	36.8368
A	M	174	95	42	3	p	1	5656.94	102.567	45.6128	56.954	50.6198	15.4315	79.3857	-13.4702	623.053	56.7092
A	M	174	95	42	3	p	2	5319.94	71.2066	27.5181	43.6884	16.3651	8.6075	65.9566	-9.8128	451.001	20.4156
A	M	174	95	42	3	p	3	3764.86	63.631	22.4553	41.1756	8.8511	11.134	60.9048	-9.9469	483.072	15.6594
A	M	174	95	42	3	p	4	5173.78	64.3993	42.8766	21.5227	9.0881	13.4697	60.3113	-9.9721	357.37	17.1962
A	M	174	95	42	3	p	5	6138.63	63.9364	44.3386	19.5978	4.8088	8.8172	62.449	-10.6365	672.669	10.5646
A	M	175	61	22	1	d	1	2811.18	63.7064	20.4697	43.2367	7.2236	11.2953	60.9601	-10.1841	744.225	14.6756
A	M	175	61	22	1	d	2	5333.28	53.4218	20.2099	33.2119	4.1825	9.4107	51.3078	-9.9967	818.893	11.2136
A	M	175	61	22	1	d	3	5081.18	51.3493	18.8861	32.4632	4.1998	8.2599	49.3944	-10.0919	682.143	10.1108
A	M	175	61	22	1	d	4	1719.07	47.4875	25.0222	22.4653	5.1787	9.3445	45.8699	-10.0632	583.952	11.0954
A	M	175	61	22	1	d	5	2725.53	47.1959	15.6243	31.5716	4.4018	8.7236	45.5745	-10.103	672.277	10.3221
A	M	175	61	22	2	e	1	7545.32	86.0788	25.1886	60.8902	7.1702	18.3282	82.1859	-10.6116	1644.83	20.8005
A	M	175	61	22	2	e	2	5610.25	59.1863	20.4159	38.7704	4.9255	11.3577	57.3322	-10.0674	1211.62	12.8
A	M	175	61	22	2	e	3	3753.94	52.7699	19.1378	33.632	5.2393	10.4893	50.595	-10.1128	1042.05	12.9046
A	M	175	61	22	2	e	4	3218.28	72.1598	15.3539	56.806	7.9755	19.3362	67.4744	-10.1819	877.664	21.8477
A	M	175	61	22	2	e	5	6693.35	59.116	22.5281	36.5879	3.7715	11.67	57.1109	-10.2051	1158.75	12.5084
A	M	175	61	22	3	p	1	7829.36	63.5123	19.7171	43.7953	5.1061	12.3266	60.404	-10.1513	1195.11	14.0446
A	M	175	61	22	3	p	2	7677.6	74.7318	20.9848	53.747	5.2252	14.645	71.425	-10.0479	1147.45	16.4361
A	M	175	61	22	3	p	3	4685.52	79.5824	17.8554	61.727	6.1072	14.2065	76.5517	-10.2749	946.991	16.5729
A	M	175	61	22	3	p	4	4396.5	67.099	17.9669	49.1321	5.4638	13.5035	64.2311	-10.1106	893.637	15.1204
A	M	175	61	22	3	p	5	5585.18	69.9843	15.4879	54.4964	5.1416	14.5178	66.8869	-10.0868	833.429	16.0864
A	M	175	86	42	1	d	1	3110.51	52.9448	20.0315	32.9133	3.1788	9.7721	51.2798	-8.3455	448.409	11.0996
A	M	175	86	42	1	d	2	3144.64	52.0787	18.2726	33.806	3.0042	10.2156	50.399	-8.1198	480.704	11.2451
A	M	175	86	42	1	d	3	3288.61	55.5702	20.7559	34.8143	3.4206	10.2499	53.909	-8.4445	499.143	11.6008
A	M	175	86	42	1	d	4	5083.19	62.8846	21.0904	41.7942	3.9015	10.3546	61.2876	-8.4485	568.041	11.7233
A	M	175	86	42	1	d	5	4276.25	54.2163	21.6343	32.5819	3.4192	11.3806	51.9495	-8.2707	721.557	12.3409
A	M	175	86	42	2	e	1	8102.35	110.662	24.2197	86.4425	9.471	17.3901	107.74	-8.394	898.459	20.8448
A	M	175	86	42	2	e	2	4713.19	120.872	24.4334	96.4388	16.2099	23.3625	115.287	-8.5041	908.978	29.9363
A	M	175	86	42	2	e	3	6853.41	128.272	26.421	101.851	18.318	25.1457	122.66	-8.5074	1348.93	32.8184
A	M	175	86	42	2	e	4	4660.5	155.171	23.1615	132.01	20.7492	30.0172	149.082	-8.5229	945.601	37.6257
A	M	175	86	42	2	e	5	6474.97	140.609	25.7592	114.849	17.1239	29.0019	134.917	-8.5958	1283.53	34.6823
A	M	175	86	42	3	p	1	4020.18	65.6537	19.3682	46.2855	7.7259	14.022	62.4056	-8.9906	355.239	16.4382
A	M	175	86	42	3	p	2	5142.38	71.2822	19.8746	51.4076	6.636	16.254	67.7436	-8.7754	591.355	18.0568
A	M	175	86	42	3	p	3	6545.68	75.188	25.1184	50.0696	6.1433	14.9299	72.4164	-8.5093	575.263	16.7017
A	M	175	86	42	3	p	4	6502.4	82.5673	22.5509	60.0163	8.1625	14.9904	79.8459	-8.7269	555.863	17.883
A	M	175	86	42	3	p	5	6875.1	78.7743	21.4451	57.3293	6.3517	15.29	75.78	-8.4031	744.264	17.1569
A	M	176	68	21	1	d	1	1907.62	70.3971	21.5156	48.8815	5.5537	11.8453	68.4987	-10.8195	438.626	14.366
A	M	176	68	21	1	d	2	2688.76	70.4027	19.6582	50.7445	9.1011	12.202	67.7424	-10.3365	656.962	16.5556
A	M	176	68	21	1	d	3	2620.25	63.5471	21.0867	42.4604	7.6513	12.0296	59.6223	-10.221	535.519	16.0439
A	M	176	68	21	1	d	4	2485.72	61.5627	37.9815	23.5812	7.0493	11.6474	59.0967	-10.0222	522.414	14.6379
A	M	176	68	21	1	d	5	3509.03	70.6397	21.4273	49.2124	12.8791	11.15	64.3908	-9.8931	670.74	19.8434
A	M	176	68	21	2	e	1	1859.57	108.624	15.3713	93.2531	8.2863	16.1411	106.149	-10.2782	499.101	19.2251
A	M	176	68	21	2	e	2	4057.26	115.229	25.9794	89.2497	8.9152	12.7465	113.488	-9.9458	363.687	16.9405
A	M	176	68	21	2	e	3	6489.57	104.599	24.2185	80.3801	8.6022	11.1926	102.98	-9.9203	793.937	15.4817
A	M	176	68	21	2	e	4	3105.59	116.764	23.3374	93.4262	6.9081	12.5978	115.259	-10.0151	283.922	15.5663
A	M	176	68	21	2	e	5	6432.61	85.4435	23.3231	62.1204	8.2214	12.3045	83.5095	-10.0311	583.066	16.1012
A	M	176	68	21	3	p	1	4855.89	78.9021	19.1473	59.7547	14.2016	8.913	75.1414	-8.6695	1169.09	18.6757
A	M	176	68	21	3	p	2	4363.45	79.3482	20.816	58.5322	14.6126	11.4771	75.4742	-10.0169	1054.44	20.898
A	M	176	68	21	3	p	3	3659.6	81.1225	19.0509	62.0716	10.8402	11.7874	78.0754	-9.1272	1000.72	18.3533
A	M	176	68	21	3	p	4	4451.97	81.5179	21.3222	60.1956	12.8732	13.3667	77.7393	-9.5462	1186.68	20.7211
A	M	176	68	21	3	p	5	3011.91	88.0227	29.3068	58.7159	16.3176	10.6268	81.9167	-9.9468	880.325	22.3929
A	M	176	96	40	1	d	1	5851.34	96.8414	24.4493	72.3921	10.6045	18.301	92.6245	-10.4462	940.628	22.7033
A	M	176	96	40	1	d	2	6620.57	68.4427	23.0565	45.3861	5.2631	17.221	64.195	-9.9336	961.59	18.4436
A	M	176	96	40	1	d	3	4944.45	76.1924	23.2382	52.9542	5.7641	14.3544	73.068	-9.9893	835.255	16.1787
A	M	176	96	40	1	d	4	4737.49	53.5773	18.3281	35.2492	5.077	10.3766	51.238	-9.9477	849.023	12.4146
A	M	176	96	40	1	d	5	5565.86	56.7692	22.6931	34.0761	4.7357	11.0585	53.9838	-10.0699	811.364	12.83
A	M	176	96	40	2	p	1	4950.97	65.2746	20.3497	44.9249	11.0022	11.3745	61.5598	-9.8499	1306.51	17.3054
A	M	176	96	40	2	p	2	3454.01	58.2864	21.5372	36.7492	10.031	13.4837	53.298	-9.9263	957.971	17.8732
A	M	176	96	40	2	p	3	5646.11	58.4201	19.3844	39.0357	8.2421	13.5806	53.9877	-9.3475	1214.02	17.1379
A	M	176	96	40	2	p	4	4695.19	59.3166	18.1867	41.1299	8.1237	14.1268	54.9102	-10.124	1132.55	17.2985
A	M	176	96	40	2	p	5	3594.73	56.7028	14.898	41.8047	7.1395	13.266	52.9732	-9.9643	954.342	15.804
A	M	176	96	40	3	e	1	6415.08	191.663	22.1083	169.555	35.1361	30.4656	182.098	-9.9153	1364.86	51.8087
A	M	176	96	40	3	e	2	7181.6	125.737	24.5161	101.221	23.1048	24.111	117.1	-9.884	1871.44	36.0336
A	M	176	96	40	3	e	3	6828.49	91.8388	22.8693	68.9695	11.0764	17.7176	84.0639	-9.9471	1649.67	22.7909
A	M	176	96	40	3	e	4	9077.85	86.4454	22.735	63.7104	16.5568	17.6359	77.4697	-9.9027	1850.78	27.8891
A	M	176	96	40	3	e	5	6861.77	79.7037	21.396	58.3077	25.9511	23.2534	59.2847	-9.911	2074.79	39.5257
A	M	177	64	23	1	p	1	5405.85	68.7635	16.7239	52.0396	7.0502	14.4823	65.2823	-9.2371	941.113	16.8077
A	M	177	64	23	1	p	2	3583.23	62.5773	15.3472	47.2301	4.8205	12.0301	60.1956	-9.1015	504.663	13.5933
A	M	177	64	23	1	p	3	4636.14	63.0226	15.713	47.3096	7.4895	11.8	60.251	-9.1204	940.723	14.6456
A	M	177	64	23	1	p	4	3417.68	66.9807	14.3158	52.665	5.8812	12.7187	63.9985	-10.0685	774.691	14.8973
A	M	177	64	23	1	p	5	4963.75	64.0427	18.6501	45.3926	4.1715	13.8002	60.9617	-9.7269	893.242	15.0041
A	M	177	64	23	2	e	1	5786.43	61.1374	22.398	38.7394	3.2578	8.7342	60.0091	-9.8318	828.066	9.8665
A	M	177	64	23	2	e	2	3061.08	52.5079	19.5619	32.946	3.5032	7.9581	51.3123	-9.2314	417.429	9.5909
A	M	177	64	23	2	e	3	5428.81	56.2539	19.458	36.7959	2.8251	7.6728	55.2901	-9.0631	564.13	8.7413
A	M	177	64	23	2	e	4	1795.02	46.8446	18.1201	28.7245	2.5129	7.8726	45.961	-9.1556	361.063	8.6478
A	M	177	64	23	2	e	5	4285.81	69.1392	16.381	52.7583	25.0857	10.9285	48.9649	-9.0789	450.816	30.8428
A	M	177	64	23	3	d	1	4082.7	88.9689	31.6779	57.291	20.6834	8.8998	84.5409	-22.3665	630.759	24.6168
A	M	177	64	23	3	d	2	4522.75	49.6568	14.3604	35.2963	4.9332	7.9879	46.986	-9.2539	706.476	10.5408
A	M	177	64	23	3	d	3	3150.98	57.1735	14.355	42.8185	7.7612	12.9251	51.4143	-10.3151	615.235	17.0869
A	M	177	64	23	3	d	4	3322.73	44.8333	14.6548	30.1785	2.6583	9.1086	42.8886	-9.7149	557.853	9.8297
A	M	177	64	23	3	d	5	3557.52	83.3572	26.772	56.5852	11.125	10.6005	78.8902	-22.1964	558.735	17.5552
A	M	178	65	21	1	p	1	3773.37	84.223	11.6975	72.5255	10.7668	11.6871	81.6394	-9.0917	863.044	17.5646
A	M	178	65	21	1	p	2	5131.4	89.5642	23.8884	65.6757	11.3187	11.8934	86.7461	-8.5646	1406.99	17.9792
A	M	178	65	21	1	p	3	3954.7	82.1621	9.3689	72.7932	10.1563	13.5784	79.2305	-8.8239	979.148	18.3517
A	M	178	65	21	1	p	4	3220.45	89.4509	26.469	62.9819	9.7015	12.4865	86.8018	-8.6285	1059.54	17.0445
A	M	178	65	21	1	p	5	3276.84	95.0565	12.9801	82.0764	10.9798	12.1613	92.5397	-2.8365	958.176	18.3518
A	M	178	65	21	2	e	1	3372.21	90.6892	28.0827	62.6065	10.7579	12.1657	88.0619	-9.3238	1047.11	17.9191
A	M	178	65	21	2	e	2	6124.91	77.5784	17.4572	60.1212	7.31	10.4789	75.3136	-8.6995	749.908	14.7263
A	M	178	65	21	2	e	3	3139.18	61.4343	15.9942	45.4401	6.3509	10.7107	59.0145	-9.1361	802.687	13.8787
A	M	178	65	21	2	e	4	3075.91	64.8433	17.9806	46.8627	4.8821	10.9793	62.8575	-9.1426	763.529	12.9565
A	M	178	65	21	2	e	5	5403.06	69.1277	16.4381	52.6897	4.9874	9.9174	67.6541	-9.1895	621.401	11.9115
A	M	178	65	21	3	d	1	2104.51	51.6714	14.6191	37.0523	3.5313	9.1123	50.0798	-8.6077	405.891	10.3582
A	M	178	65	21	3	d	2	1941.78	67.2663	30.2586	37.0077	5.5171	11.2568	65.4035	-9.013	494.679	13.6299
A	M	178	65	21	3	d	3	4002.85	70.0151	14.8359	55.1792	6.6062	12.4612	67.3502	-8.6366	1011.43	15.1261
A	M	178	65	21	3	d	4	2837.78	56.9001	12.2612	44.6389	4.373	10.9878	54.9593	-8.5434	587.808	12.6429
A	M	178	65	21	3	d	5	4992.74	64.8757	16.1534	48.7223	4.8281	11.4999	62.611	-8.499	1011.61	13.4905
A	M	178	68	23	1	p	1	2890.26	53.1592	17.8182	35.341	3.187	6.6713	52.1883	-10.3391	205.427	7.9014
A	M	178	68	23	1	p	2	2092.18	47.6416	16.8141	30.8275	2.924	6.4518	46.8079	-9.945	166.869	7.4529
A	M	178	68	23	1	p	3	2200.51	52.0765	18.978	33.0985	3.2004	6.4724	51.2802	-10.0071	153.033	7.6146
A	M	178	68	23	1	p	4	2489.05	53.9106	10.4799	43.4307	3.1681	6.6616	53.1384	-10.0414	288.646	7.7897
A	M	178	68	23	1	p	5	1947.05	49.181	15.1541	34.0269	2.9678	6.1777	48.4712	-10.0187	126.005	7.2077
A	M	178	68	23	2	e	1	1383.67	81.7426	17.0206	64.7219	4.1848	7.6758	80.9402	-10.4863	130.366	9.4425
A	M	178	68	23	2	e	2	954.927	63.381	17.1868	46.1942	3.6957	6.0228	62.6781	-10.4277	87.5991	8.0961
A	M	178	68	23	2	e	3	731.178	63.9794	14.7136	49.2657	2.4885	9.7357	62.9176	-10.1046	86.3197	10.3097
A	M	178	68	23	2	e	4	1382.48	63.1814	16.6748	46.5065	4.917	9.3447	61.5907	-10.1271	150.003	11.7296
A	M	178	68	23	2	e	5	897.307	63.5892	16.7325	46.8567	8.744	7.7436	61.4656	-9.8495	128.526	13.9848
A	M	178	68	23	3	d	1	2681.93	66.853	18.0191	48.8339	5.6891	7.9403	65.5114	-10.7052	387.13	10.8898
A	M	178	68	23	3	d	2	3080.44	60.9043	18.1579	42.7464	4.284	7.9059	59.6947	-10.0197	480.096	9.735
A	M	178	68	23	3	d	3	2741.37	52.8787	18.7089	34.1698	4.0806	7.878	51.7093	-9.8409	457.978	9.5102
A	M	178	68	23	3	d	4	2825.31	81.6626	19.2257	62.4369	4.6857	10.3956	80.397	-10.3503	506.289	12.0148
A	M	178	68	23	3	d	5	3676.67	66.1069	20.6776	45.4293	4.6947	7.2269	65.1142	-9.9936	433.238	9.4471
A	M	178	68	25	1	e	1	1909.08	62.5301	27.2739	35.2562	4.616	9.6625	61.3242	-9.8201	195.441	11.2515
A	M	178	68	25	1	e	2	1394.95	94.4273	23.0401	71.3872	5.3109	8.9313	93.6124	-9.9097	143.099	11.3282
A	M	178	68	25	1	e	3	1686.2	82.3581	21.3172	61.0409	5.6117	9.8439	81.1664	-9.8907	127.985	12.2383
A	M	178	68	25	1	e	4	2640.72	65.2108	23.5376	41.6732	3.5958	7.7004	64.3728	-9.9361	164.321	8.8692
A	M	178	68	25	1	e	5	2629.53	86.5417	26.7108	59.8309	6.4487	12.5717	84.6418	-9.8744	106.23	15.3861
A	M	178	68	25	2	d	1	1397.44	44.8451	22.0188	22.8263	3.1597	7.648	43.8485	-9.8195	370.131	8.477
A	M	178	68	25	2	d	2	3445.16	50.3831	21.8946	28.4885	3.3984	8.616	49.0481	-10.3054	540.428	9.5656
A	M	178	68	25	2	d	3	2303.51	47.4987	22.8794	24.6193	3.8823	8.6462	45.9961	-10.4737	424.015	9.8594
A	M	178	68	25	2	d	4	1865.23	50.1179	22.4931	27.6248	3.9007	7.5842	49.1577	-10.4159	501.826	8.9062
A	M	178	68	25	3	p	1	2631.69	42.5846	21.8251	20.7595	2.8949	8.3527	40.6228	-9.8365	320.152	9.0164
A	M	178	68	25	3	p	2	3757.65	48.4177	25.9988	22.4189	3.1722	8.0967	46.7906	-9.931	278.024	8.8855
A	M	178	68	25	3	p	3	3646.17	48.0986	26.9959	21.1027	3.1798	9.4884	45.6796	-9.9186	411.257	10.1434
A	M	178	68	25	3	p	4	2841.13	48.5053	27.0908	21.4145	3.585	10.0546	46.0938	-9.8967	360.72	10.8554
A	M	178	68	25	3	p	5	2917.57	47.3584	26.4598	20.8986	3.8002	8.7016	45.2227	-9.9593	334.192	9.8843
A	M	178	69	21	1	e	1	3858.36	59.2382	34.7308	24.5074	3.1433	9.6699	58.2334	-10.968	655.87	10.451
A	M	178	69	21	1	e	2	2378.69	49.7233	25.9228	23.8005	2.8855	7.7747	48.8466	-10.1877	269.73	8.4641
A	M	178	69	21	1	e	3	2066.91	53.5729	26.6403	26.9327	3.5336	9.9791	52.2863	-10.156	565.875	10.7502
A	M	178	69	21	1	e	4	2497.59	58.4859	30.0245	28.4614	3.8032	11.839	56.7842	-10.1086	625.403	12.7798
A	M	178	69	21	1	e	5	3499.06	55.1621	23.3909	31.7712	2.8569	7.7426	54.3163	-10.149	258.635	8.5481
A	M	178	69	21	2	p	1	6569.04	54.981	31.8541	23.1269	4.9943	9.1994	52.3167	-10.2374	651.508	11.0608
A	M	178	69	21	2	p	2	4201.09	53.3611	28.8016	24.5595	3.7802	10.1463	50.8919	-10.1649	535.559	11.1147
A	M	178	69	21	2	p	3	4306.15	55.659	29.0336	26.6253	4.1998	8.5708	54.0993	-10.2551	505.329	10.0064
A	M	178	69	21	2	p	4	4229.47	57.9194	27.3969	30.5226	4.9753	11.9541	54.3294	-10.3558	742.08	13.1824
A	M	178	69	21	2	p	5	4520.55	57.6109	24.8682	32.7427	5.7337	8.0961	56.3474	-10.3846	834.41	10.423
A	M	178	69	21	3	d	1	2632.25	48.5387	28.0114	20.5273	4.082	8.2906	46.7945	-11.2391	466.339	10.1751
A	M	178	69	21	3	d	2	2956.48	45.2902	24.1944	21.0958	3.5384	7.9736	43.9661	-10.1393	311.745	9.0649
A	M	178	69	21	3	d	3	1872.2	41.9716	22.6494	19.3222	4.3385	7.4183	40.5499	-10.0877	274.615	8.9582
A	M	178	69	21	3	d	4	2307.14	44.3818	27.0649	17.3169	3.79	7.986	42.7909	-10.1609	354.865	9.403
A	M	178	69	21	3	d	5	6569.04	54.981	31.8541	23.1269	4.9943	9.1994	52.3167	-10.2374	651.508	11.0608
A	M	178	87	22	1	e	1	7912.6	93.3164	26.516	66.8004	16.8666	22.2004	84.3997	-8.993	803.559	29.4522
A	M	178	87	22	1	e	2	7881.29	67.7619	25.0661	42.6958	6.7465	8.5165	65.8899	-9.0073	668.713	11.8061
A	M	178	87	22	1	e	3	5190.15	64.9914	28.062	36.9293	7.6009	8.1941	62.2111	-9.0804	341.976	12.7007
A	M	178	87	22	1	e	4	6822.4	65.6671	24.9683	40.6988	7.5233	7.7765	63.5253	-8.9148	664.377	12.1664
A	M	178	87	22	1	e	5	2321.27	44.7687	19.0662	25.7026	3.3669	5.8396	43.9159	-8.7323	227.095	7.3499
A	M	178	87	22	2	p	1	4840.84	56.4055	18.1569	38.2486	4.1999	12.2546	53.6707	-9.1367	622.398	13.3891
A	M	178	87	22	2	p	2	4714.56	55.9377	19.6409	36.2967	4.0487	11.8072	53.4719	-9.0173	730.348	12.8065
A	M	178	87	22	2	p	3	4648.05	59.0211	19.8384	39.1827	5.0265	11.8155	56.6007	-9.0318	935.996	13.4126
A	M	178	87	22	2	p	4	5251.92	56.3163	19.6016	36.7147	5.1292	10.9941	53.7355	-9.0172	897.771	12.7904
A	M	178	87	22	2	p	5	5200.67	62.8378	18.3311	44.5067	6	13.8353	59.4031	-8.9461	961.56	15.9974
A	M	178	87	22	3	d	1	2603.43	59.0458	20.2776	38.7681	6.5547	14.5481	55.447	-9.1494	639.472	16.8836
A	M	178	87	22	3	d	2	1829.85	49.4315	16.87	32.5614	4.3501	10.8889	47.1547	-9.2431	481.935	12.3372
A	M	178	87	22	3	d	3	3018.64	55.2973	17.8258	37.4715	7.1321	13.2474	51.4589	-9.036	644.727	16.1399
A	M	178	87	22	3	d	4	3819.34	57.4503	19.0448	38.4054	5.9184	14.7977	53.2231	-9.0078	776.256	16.8667
A	M	178	87	22	3	d	5	6562.8	59.3431	12.7486	46.5946	7.0904	12.4842	55.2793	-8.9838	1141.16	15.7549
A	M	179	64	20	1	d	1	3432.37	73.823	15.0287	58.7943	5.0035	12.0499	71.6731	-8.5883	753.643	13.6437
A	M	179	64	20	1	d	2	3178.4	70.8439	13.427	57.4169	5.4552	11.6498	68.737	-8.7076	684.734	13.53
A	M	179	64	20	1	d	3	3254.95	66.6678	13.5987	53.0691	5.7058	10.9357	64.5307	-9.0367	702.746	13.2531
A	M	179	64	20	1	d	4	3274.51	78.5618	13.9788	64.5831	6.5442	11.5404	76.4188	-8.9768	705.187	14.2932
A	M	179	64	20	1	d	5	3951.7	66.0964	13.7873	52.3091	5.2872	10.8473	63.8604	-9.0367	807.504	12.9788
A	M	179	64	20	2	p	1	5138.44	103.391	26.5235	76.8674	16.205	10.5545	100.611	-8.426	1452.87	21.349
A	M	179	64	20	2	p	2	3054.59	71.8214	13.7547	58.0666	15.4615	11.525	67.0329	-9.0227	540.728	21.09
A	M	179	64	20	2	p	3	1870.87	83.6187	13.9713	69.6473	8.2406	9.4465	82.0177	-9.0263	337.055	14.0524
A	M	179	64	20	2	p	4	3729.68	99.1816	24.0317	75.1499	11.291	12.0144	96.9949	-8.8696	508.887	18.8525
A	M	179	64	20	2	p	5	2007.58	77.3269	17.6315	59.6954	12.6625	12.0664	73.5422	-9.0122	675.625	19.4209
A	M	179	64	20	3	e	1	4340.32	132.299	37.7782	94.5209	64.0729	11.2059	107.231	-21.6131	348.331	67.9049
A	M	179	64	20	3	e	2	3432.5	60.4113	13.5275	46.8838	8.4085	7.9492	57.9106	-9.6329	384.497	13.3611
A	M	179	64	20	3	e	3	2441.7	64.7037	18.7192	45.9845	14.1286	7.2831	57.9664	-9.5404	320.138	18.2485
A	M	179	64	20	3	e	4	4143.17	82.8278	28.531	54.2968	29.411	12.8052	63.0589	-9.4216	462.318	35.2054
A	M	179	64	20	3	e	5	3244.88	62.4913	16.759	45.7323	9.7173	8.4446	56.6854	-9.4996	269.578	15.1983
A	M	179	70	20	1	d	1	5888.25	65.6086	19.8354	45.7732	7.9243	14.5546	61.7907	-9.1608	1136.47	17.7358
A	M	179	70	20	1	d	2	4732.69	63.0643	17.5355	45.5288	7.0857	13.4496	59.0973	-9.3117	909.12	16.5195
A	M	179	70	20	1	d	3	3124.41	54.1633	17.3957	36.7677	6.3648	8.8967	51.8816	-9.0173	702.899	12.018
A	M	179	70	20	1	d	4	2761.01	51.1388	16.6883	34.4505	6.7075	9.0531	47.5408	-9.0418	607.651	12.5779
A	M	179	70	20	1	d	5	3158.92	70.8507	19.8593	50.9914	6.6031	11.8266	68.1894	-8.6469	961.395	14.8469
A	M	179	70	20	2	p	1	2378.97	51.2785	14.9633	36.3153	5.4641	9.9911	48.6907	-9.1015	731.06	12.0324
A	M	179	70	20	2	p	2	9804.25	82.6753	20.8968	61.7785	5.4298	16.7136	79.3402	-8.8077	1582.06	18.5737
A	M	179	70	20	2	p	3	4481.63	78.6761	15.3607	63.3154	8.8835	12.3655	75.4616	-8.822	892.298	16.6737
A	M	179	70	20	2	p	4	8831.4	81.4909	22.2637	59.2272	6.6757	14.9157	78.0521	-9.0111	1353.95	17.4532
A	M	179	70	20	2	p	5	4901.15	78.2244	23.2127	55.0117	9.0339	14.1134	74.6887	-8.7277	1393.63	18.1368
A	M	179	70	20	3	e	1	6019.23	68.8656	18.8572	50.0084	6.069	12.0253	65.9772	-8.5402	844.062	14.6974
A	M	179	70	20	3	e	2	7324.65	57.968	18.3622	39.6058	3.3791	13.1034	55.3307	-8.6878	1580.85	14.0149
A	M	179	70	20	3	e	3	7132.58	66.0472	18.7282	47.319	4.6526	13.6311	63.1178	-9.0514	1273.38	14.9347
A	M	179	70	20	3	e	4	5582.07	52.7138	16.0835	36.6302	2.5573	13.0034	49.8564	-8.4064	1158.29	13.635
A	M	179	70	20	3	e	5	4369.19	47.1063	16.6428	30.4635	2.5621	8.3413	45.642	-8.4518	630.264	9.0855
A	M	180	65	20	1	d	1	5315.73	96.7726	34.7926	61.98	11.2026	14.4026	94.2219	-24.811	710.616	18.7513
A	M	180	65	20	1	d	2	2781.76	46.7394	15.4244	31.3151	3.5819	8.7881	45.1415	-9.1853	655.034	9.9124
A	M	180	65	20	1	d	3	1410.09	47.2784	18.0685	29.21	2.8923	6.3019	46.612	-9.1139	337.721	7.4213
A	M	180	65	20	1	d	4	4336.73	46.1317	15.9238	30.208	2.5333	7.4244	44.7837	-8.5511	566.602	8.3291
A	M	180	65	20	1	d	5	3847.75	43.5683	16.0308	27.5375	2.2383	7.4852	42.3153	-8.6816	470.813	8.0895
A	M	180	65	20	2	p	1	4080.98	65.3465	21.0019	44.3445	5.3548	15.7584	61.6486	-8.6459	764.81	17.5734
A	M	180	65	20	2	p	2	4355.1	62.7227	22.3218	40.4009	6.2041	13.7146	59.2568	-8.6674	1083.29	16.0639
A	M	180	65	20	2	p	3	2180.9	58.3023	12.9699	45.3323	6.2529	15.5349	54.0473	-8.6033	562.71	17.5953
A	M	180	65	20	2	p	4	2749.67	63.5304	13.7214	49.8091	6.3617	13.1397	60.1843	-8.5994	457.493	15.9233
A	M	180	65	20	2	p	5	4477.99	80.1266	22.1576	57.969	9.0467	15.354	76.1495	-8.5349	1536.13	19.6216
A	M	180	65	20	3	e	1	5700.32	62.2036	25.0319	37.1717	5.4146	8.6818	60.5498	-8.8125	822.561	11.5295
A	M	180	65	20	3	e	2	3931.41	55.1844	19.0289	36.1555	4.8888	9.2974	53.2571	-9.3704	717.39	11.7506
A	M	180	65	20	3	e	3	4005.78	45.1179	16.1692	28.9487	2.3442	7.7051	43.8211	-8.9258	607.162	8.4209
A	M	180	65	20	3	e	4	4379.4	48.6258	20.3262	28.2997	2.3639	8.0268	47.4144	-9.088	643.784	8.6319
A	M	180	65	20	3	e	5	2631.13	45.9615	19.5337	26.4278	1.5573	9.4361	44.6316	-9.1824	640.237	9.6705
A	M	180	70	20	1	p	1	5880.92	61.8499	14.6988	47.1511	7.2751	10.9983	59.2693	-8.2801	808.999	14.1807
A	M	180	70	20	1	p	2	5117.97	78.8123	18.8788	59.9335	8.658	23.8925	73.2888	-14.1147	676.658	26.1323
A	M	180	70	20	1	p	3	5336.05	64.1517	16.8302	47.3215	6.2228	13.0163	61.0796	-9.5406	790.459	15.1298
A	M	180	70	20	1	p	4	7384.03	73.0311	18.6488	54.3823	5.6503	15.5049	69.2839	-9.1458	1064.8	17.9603
A	M	180	70	20	1	p	5	7762.74	69.5306	16.5552	52.9754	5.5539	13.7591	66.5397	-8.6018	985.271	15.8849
A	M	180	70	20	2	d	1	6377.93	58.2005	15.8165	42.3841	4.074	12.0105	55.3711	-8.6265	1174.17	13.6532
A	M	180	70	20	2	d	2	3644.68	46.6322	14.3897	32.2425	3.3189	8.6712	44.925	-8.356	714.769	9.6644
A	M	180	70	20	2	d	3	5185.65	50.3965	14.414	35.9825	5.2256	10.0371	47.8956	-8.3663	915.739	11.6339
A	M	180	70	20	2	d	4	6208.39	62.8335	15.3147	47.5188	19.6231	16.1593	54.0917	-9.0239	976.67	26.9144
A	M	180	70	20	2	d	5	5166.05	54.9086	14.9197	39.9889	19.5398	15.7108	45.0427	-8.2367	848.174	26.1958
A	M	180	70	20	3	e	1	7892.01	63.0772	18.2896	44.7876	3.7627	6.9004	62.0476	-8.9977	995.053	8.5847
A	M	180	70	20	3	e	2	6492.04	56.583	17.6231	38.96	3.4306	6.887	55.5716	-9.0086	730.46	8.3829
A	M	180	70	20	3	e	3	6984.62	55.806	17.2536	38.5524	3.599	7.8274	54.4986	-9.0558	813.707	9.1907
A	M	180	70	20	3	e	4	7237.87	59.8188	17.0499	42.7689	6.6322	10.1482	54.935	-8.9173	620.839	13.7808
A	M	180	70	20	3	e	5	7446.1	56.6499	18.0604	38.5895	3.2242	6.0759	55.6699	-8.993	638.82	7.8642
A	M	180	80	20	1	p	1	6410.39	69.7861	15.4937	54.2924	3.0189	18.4211	65.5357	-9.0847	1007.55	18.9598
A	M	180	80	20	1	p	2	6130.55	66.75	17.6906	49.0594	7.4349	15.9422	62.8333	-8.8157	1536.52	18.2711
A	M	180	80	20	1	p	3	6409.84	106.7	16.4409	90.2595	7.3061	19.0858	102.612	-9.1989	922.95	21.9435
A	M	180	80	20	1	p	4	7627.27	84.92	17.0665	67.8535	7.41	19.3752	80.2164	-9.1041	1198.77	21.874
A	M	180	80	20	1	p	5	6000.19	67.4677	12.9677	54.5	4.3335	18.051	62.8137	-9.1404	1054.64	18.8263
A	M	180	80	20	2	d	1	6285.82	57.1988	16.9939	40.2048	3.4851	9.6285	55.2206	-8.3827	990.255	11.0245
A	M	180	80	20	2	d	2	8494.05	65.423	22.5037	42.9194	7.5095	10.9207	61.2353	-8.3676	909.239	15.1077
A	M	180	80	20	2	d	3	3381.91	49.341	16.699	32.6419	2.6499	8.8011	48.0176	-8.5088	798.146	9.7694
A	M	180	80	20	2	d	4	7828.75	59.6712	17.4246	42.2466	3.2628	9.3885	57.9939	-8.238	862.337	10.6997
A	M	180	80	20	2	d	5	4098.33	46.301	14.1616	32.1394	2.6985	8.6614	44.6704	-8.9157	678.202	9.6256
A	M	180	80	20	3	e	1	13188.2	79.1123	29.5844	49.5279	8.2748	10.1896	76.3504	-8.9849	1305.44	14.0759
A	M	180	80	20	3	e	2	4346.04	63.9478	20.5122	43.4357	6.9536	11.1944	61.5219	-7.8836	1131.11	14.1626
A	M	180	80	20	3	e	3	5899.49	55.757	24.97	30.787	6.0049	10.1612	53.6332	-7.7906	1083.32	12.4391
A	M	180	80	20	3	e	4	3377.56	60.1055	19.4328	40.6727	8.2524	13.9102	56.7991	-8.1514	1353.14	16.8381
A	M	180	80	20	3	e	5	6373.41	67.0152	24.166	42.8492	5.3438	10.7099	64.5843	-8.4363	1258.38	13.1202
A	M	180	84	42	1	d	1	4334.76	55.9677	19.6574	36.3102	4.6328	7.5602	54.5259	-8.2567	629.562	10.4579
A	M	180	84	42	1	d	2	866.215	40.9251	14.9796	25.9455	2.5642	7.0096	39.9337	-8.0816	179.211	8.0244
A	M	180	84	42	1	d	3	2320.95	49.0022	14.0451	34.9571	4.0815	7.7068	47.4631	-7.9517	317.122	9.8389
A	M	180	84	42	1	d	4	3407.01	51.6846	16.1959	35.4887	3.7784	7.6299	50.3909	-7.8311	485.241	9.4069
A	M	180	84	42	1	d	5	3380.94	48.4315	13.606	34.8255	3.0971	7.8085	47.1804	-7.7632	451.392	9.0114
A	M	180	84	42	2	e	1	3409.91	231.069	24.3761	206.693	16.599	30.6735	227.762	-9.3282	557.914	36.3664
A	M	180	84	42	2	e	2	3626.37	267.083	23.5952	243.488	17.4458	26.3109	264.399	-10.0205	466.319	33.174
A	M	180	84	42	2	e	3	4503.79	285.219	20.9843	264.234	11.8753	21.0555	282.459	-9.8841	518.211	27.9869
A	M	180	84	42	2	e	4	2746.82	283.956	23.3583	260.598	19.5646	19.6158	281.827	-9.0197	406.393	30.8274
A	M	180	84	42	2	e	5	2892.76	210.299	13.7705	196.528	14.8532	24.0249	207.409	-8.5694	755.301	30.5313
A	M	180	84	42	3	p	1	3675.5	84.3643	27.4553	56.909	9.1068	11.576	81.8758	-9.0993	979.592	16.2076
A	M	180	84	42	3	p	2	3831.47	78.4744	15.693	62.7813	8.65	12.0101	75.7562	-9.3	983.52	16.2412
A	M	180	84	42	3	p	3	3377.69	85.6849	17.4274	68.2575	10.0639	12.339	82.6807	-9.2951	681.606	17.6743
A	M	180	84	42	3	p	4	3217.59	98.5583	14.2636	84.2947	10.5605	14.8273	95.6654	-9.2273	792.108	19.7845
A	M	180	84	42	3	p	5	2530.15	114.777	17.3817	97.3955	12.0561	14.8617	111.725	-9.4293	807.881	21.0611
A	M	180	94	42	1	p	1	6224.17	85.1282	23.9751	61.153	10.0963	15.1795	81.9707	-9.9765	1119.7	19.9325
A	M	180	94	42	1	p	2	5729.88	95.7809	33.2566	62.5243	14.5175	16.1663	91.6564	-10.9238	1259.7	23.2323
A	M	180	94	42	1	p	3	2936.7	91.4507	25.2646	66.1862	18.8518	16.6229	85.1295	-10.8083	666.815	27.647
A	M	180	94	42	1	p	4	5134.15	98.537	26.3241	72.2128	20.7892	20.1325	89.9609	-10.4381	1048.38	31.4066
A	M	180	94	42	1	p	5	6690.26	96.3327	33.1919	63.1408	16.885	16.7552	90.8175	-10.7356	1407.56	25.5604
A	M	180	94	42	2	d	1	5443.9	97.5042	23.7049	73.7993	27.0034	18.6976	82.3069	-9.4796	957.879	37.8786
A	M	180	94	42	2	d	2	5997.78	90.8788	28.5362	62.3427	31.5802	15.6408	69.011	-9.8429	988.203	40.6175
A	M	180	94	42	2	d	3	5588.19	77.646	36.7983	40.8478	18.9075	20.3788	64.0287	-9.5269	903.441	29.9586
A	M	180	94	42	2	d	4	5352.95	84.4786	26.527	57.9516	24.3202	21.7562	64.1108	-10.3075	949.895	35.3053
A	M	180	94	42	2	d	5	5603.79	102.114	30.855	71.2593	35.0162	27.6517	74.3654	-10.2705	961.012	47.6308
A	M	180	94	42	3	e	1	1816.51	130.965	28.8913	102.074	18.1891	20.1274	126.667	-10.1528	535.878	31.9414
A	M	180	94	42	3	e	2	3548.06	108.808	30.4929	78.3154	11.8447	16.6852	105.916	-10.2992	833.956	23.7651
A	M	180	94	42	3	e	3	7383.57	91.695	26.0438	65.6512	6.9368	13.5195	89.7052	-10.5532	746.149	16.1687
A	M	180	94	42	3	e	4	1455.55	119.988	17.0845	102.904	17.5705	18.7241	115.553	-10.1675	403.552	29.3073
A	M	180	94	42	3	e	5	1799.23	87.6049	22.0291	65.5758	6.8204	17.4113	84.7595	-10.2262	482.413	19.6165
A	M	182	76	23	1	p	1	4324.41	52.9558	14.3955	38.5603	4.7702	11.5074	50.2449	-8.9193	613.496	12.9442
A	M	182	76	23	1	p	2	4507.89	56.8562	17.8319	39.0243	5.1419	12.1683	53.9851	-8.9192	731.967	13.9122
A	M	182	76	23	1	p	3	4118.28	51.3037	21.1881	30.1156	3.8748	11.5679	47.8655	-8.9939	632.341	12.9159
A	M	182	76	23	1	p	4	4037.49	47.885	17.1558	30.7292	3.5341	10.1819	45.4969	-8.8343	668.751	11.2656
A	M	182	76	23	1	p	5	4140.81	47.0896	17.0079	30.0816	5.0296	11.0547	42.4767	-8.8799	637.917	13.1232
A	M	182	76	23	2	d	1	4075.68	51.2378	16.1369	35.1009	3.6552	9.9899	49.3571	-9.613	920.543	11.0916
A	M	182	76	23	2	d	2	3581.85	44.5595	13.4701	31.0894	3.0359	8.6614	42.8467	-9.2918	744.146	9.5745
A	M	182	76	23	2	d	3	3089.44	45.1093	18.8058	26.3035	4.7277	9.0839	41.2679	-9.1475	625.214	10.9443
A	M	182	76	23	2	d	4	3154.83	45.6489	13.6993	31.9496	5.3927	8.8521	43.0671	-9.0198	811.857	11.1378
A	M	182	76	23	2	d	5	2260.57	39.0432	13.7419	25.3013	2.1094	7.4329	37.9089	-9.0801	559.684	7.8822
A	M	182	76	23	3	e	1	4103.77	52.8313	17.9048	34.9265	4.1248	14.7001	48.5253	-9.1701	1188.09	15.8664
A	M	182	76	23	3	e	2	3534.71	51.6159	16.7413	34.8745	4.2495	13.7887	47.7383	-8.8546	1005.59	15.2665
A	M	182	76	23	3	e	3	3970.87	68.9833	21.9598	47.0234	13.6511	14.33	60.2813	-8.8763	784.676	22.6304
A	M	182	76	23	3	e	4	2039.96	48.2698	16.9879	31.2818	6.6157	13.5994	43.4781	-8.9616	699.24	16.5635
A	M	182	76	23	3	e	5	988.247	55.5833	15.5335	40.0498	20.2778	18.7931	36.1057	-9.1379	285.582	29.4283
A	M	182	80	35	1	d	1	2328.29	47.0229	18.2449	28.778	4.2935	7.3718	45.3208	-10.7153	415.773	9.4357
A	M	182	80	35	1	d	2	3811.26	52.7524	17.1222	35.6302	4.2789	8.7503	50.9221	-10.0731	482.53	10.3313
A	M	182	80	35	1	d	3	4186	54.0288	17.3517	36.6771	5.6519	10.4181	51.308	-10.0014	777.665	12.4176
A	M	182	80	35	1	d	4	1617.68	40.3341	14.2026	26.1315	4.4482	6.9224	38.6218	-9.8663	292.735	8.8745
A	M	182	80	35	1	d	5	3846.55	48.7524	15.3829	33.3695	6.3541	8.6456	45.6553	-10.0267	357.312	11.8199
A	M	182	80	35	2	e	1	2907.92	70.4386	21.8539	48.5847	5.7397	10.1506	68.3119	-10.5103	167.514	12.9602
A	M	182	80	35	2	e	2	2430.97	81.1918	23.7104	57.4814	4.6781	11.8264	79.4381	-10.3694	235.237	13.3191
A	M	182	80	35	2	e	3	3336.79	65.0747	15.3295	49.7452	7.8203	9.5388	62.1507	-9.9507	299.824	13.6486
A	M	182	80	35	2	e	4	1449.47	60.892	15.0069	45.8851	4.2184	6.8792	59.8526	-10.2068	97.8395	9.2859
A	M	182	80	35	2	e	5	1418.87	55.7408	15.3371	40.4038	4.5996	6.6989	54.8209	-9.9772	130.411	8.9891
A	M	182	80	35	3	p	1	4193.9	57.7487	17.5664	40.1823	3.9252	11.1597	55.4509	-10.1618	528.629	12.1913
A	M	182	80	35	3	p	2	4601.53	57.1776	16.4196	40.7579	5.9691	11.4478	54.2447	-10.0682	828.165	13.5341
A	M	182	80	35	3	p	3	3417.6	49.6456	15.7951	33.8505	4.8361	9.2315	47.4754	-10.042	568.556	11.3731
A	M	182	80	35	3	p	4	2603.52	49.4574	16.3362	33.1212	3.5146	11.4456	46.6548	-10.1281	663.156	12.451
A	M	182	80	35	3	p	5	2692.22	56.4034	17.3229	39.0805	5.9833	12.6273	52.4101	-10.1003	473.493	14.8932
A	M	183	73	21	1	p	1	4800.88	126.421	14.3418	112.079	20.1655	18.2179	121.674	-9.0841	533.583	29.3259
A	M	183	73	21	1	p	2	3979.03	143.741	17.5524	126.189	15.5745	24.2141	139.245	-8.9475	1183.35	30.516
A	M	183	73	21	1	p	3	6228.16	100.681	16.3324	84.3484	15.134	21.1275	95.4409	-9.2063	824.323	26.7188
A	M	183	73	21	1	p	4	7420.68	70.4044	16.9261	53.4783	7.2146	11.291	67.813	-9.0656	938.087	14.349
A	M	183	73	21	1	p	5	6489.09	141.411	33.3833	108.028	90.1309	45.6447	55.3278	-1.6506	938.814	102.571
A	M	183	73	21	2	e	1	4754.94	75.6924	17.0772	58.6153	6.5214	10.692	73.8784	-8.8862	268.461	13.4017
A	M	183	73	21	2	e	2	5934.85	72.0392	16.1311	55.9081	5.5785	8.613	70.6148	-8.8951	260.5	11.0623
A	M	183	73	21	2	e	3	5784.76	65.5482	24.8779	40.6703	6.488	8.2448	63.9074	-8.8895	348.637	11.4598
A	M	183	73	21	2	e	4	5296.2	65.5406	22.154	43.3866	5.2441	9.1582	64.1257	-8.9258	334.559	11.321
A	M	183	73	21	2	e	5	8838.94	80.6813	21.1674	59.5139	8.1281	12.0813	78.0264	-8.8081	575.395	16.1264
A	M	183	73	21	3	d	1	5658.68	100.231	18.5114	81.7192	8.7834	14.6301	96.9476	-8.7392	766.422	19.3126
A	M	183	73	21	3	d	2	6520.43	113.717	17.3797	96.337	12.5185	15.1902	110.026	-8.772	799.028	22.5634
A	M	183	73	21	3	d	3	6878.3	103.567	17.1323	86.4351	17.5747	14.2048	99.107	-8.8195	817.717	25.0274
A	M	183	73	21	3	d	4	6207.92	115.448	20.6352	94.8125	15.7489	14.1818	111.927	-9.0326	792.094	23.637
A	M	183	73	21	3	d	5	6381.25	107.896	19.8847	88.0112	12.0945	13.3198	104.558	-8.818	656.575	20.3102
A	M	183	74	23	1	p	1	4251.22	83.1273	16.4822	66.6451	9.6039	12.9179	79.8492	-10.0022	698.104	17.1354
A	M	183	74	23	1	p	2	2820.25	81.8448	24.6773	57.1676	12.8899	14.4959	77.8421	-12.4652	1013.01	20.4059
A	M	183	74	23	1	p	3	3405.25	73.2396	19.9293	53.3103	7.5464	13.5005	69.8281	-11.0614	730.266	16.928
A	M	183	74	23	1	p	4	3480.79	73.9362	25.5835	48.3527	12.7466	13.6344	68.8342	-9.2378	930.152	20.5538
A	M	183	74	23	1	p	5	2305.96	71.8739	25.3502	46.5238	14.9434	15.0492	66.8658	-12.3055	889.548	22.3962
A	M	183	74	23	2	e	1	8328	66.6733	20.9545	45.7188	5.5395	11.8728	64.486	-10.7002	1104.45	13.7571
A	M	183	74	23	2	e	2	3256.11	96.253	29.1306	67.1225	56.1076	23.8929	57.4775	3.7423	455.25	64.7801
A	M	183	74	23	2	e	3	3090.38	66.2962	16.821	49.4753	13.9017	14.3615	55.9537	-9.8043	496.591	23.4192
A	M	183	74	23	2	e	4	1940.44	52.4555	22.2048	30.2507	7.5993	8.9358	48.982	-9.8441	404.961	13.4377
A	M	183	74	23	2	e	5	3785.62	52.2392	18.7634	33.4758	3.3579	9.6187	50.8088	-10.1175	511.959	10.6434
A	M	183	74	23	3	d	1	3714.79	67.4151	18.5564	48.8587	13.8536	15.7432	60.2207	-10.0198	1220.64	22.2575
A	M	183	74	23	3	d	2	4647.76	59.4492	16.7419	42.7072	10.533	10.7537	55.2665	-10.2083	828.836	16.2819
A	M	183	74	23	3	d	3	4956.19	64.671	20.2601	44.4109	16.3399	8.492	60.1703	-14.7222	635.782	19.9188
A	M	183	74	23	3	d	4	4642.01	78.4319	23.6226	54.8093	24.7903	13.6631	70.8637	-16.13	720.696	29.7094
A	M	183	74	23	3	d	5	5412.42	78.3514	27.1177	51.2337	28.9073	13.869	69.0613	-16.0906	794.164	33.6971
A	M	183	84	21	1	p	1	7778.8	65.0898	21.8544	43.2354	4.1796	12.6198	62.4618	-9.7101	1389.81	14.1189
A	M	183	84	21	1	p	2	5661.64	55.6037	18.554	37.0496	4.1382	11.8505	52.7524	-9.7907	819.017	13.4733
A	M	183	84	21	1	p	3	8132.82	63.6731	19.9829	43.6903	4.5852	9.5264	61.8265	-9.6304	1085.09	10.9647
A	M	183	84	21	1	p	4	8673.13	62.8528	23.3951	39.4576	3.6689	10.4394	60.7816	-9.8271	1347.55	11.4497
A	M	183	84	21	1	p	5	7881.83	61.8756	18.0338	43.8419	2.8153	10.7147	60.1654	-9.6884	1220.21	11.2641
A	M	183	84	21	2	e	1	9143.65	73.7895	21.9151	51.8744	5.5194	9.5783	72.1838	-9.5735	929.155	12.1629
A	M	183	84	21	2	e	2	1643.91	55.3188	14.8473	40.4715	4.4273	11.7532	53.0534	-9.7332	468.597	12.8938
A	M	183	84	21	2	e	3	3533.78	71.8856	30.0842	41.8013	10.527	14.9781	68.178	-9.6972	715.425	19.3398
A	M	183	84	21	2	e	4	6684.17	67.395	21.9931	45.4019	6.1052	9.9938	65.461	-9.5232	791.618	12.9383
A	M	183	84	21	2	e	5	5469.94	65.7954	20.9886	44.8067	5.4904	8.8454	63.0551	-9.7331	447.46	11.2889
A	M	183	84	21	3	d	1	5210.76	56.7545	17.732	39.0224	5.1528	10.3167	54.7404	-9.6882	1215.43	12.2588
A	M	183	84	21	3	d	2	5346.12	58.3963	18.2381	40.1581	6.0734	10.925	56.0803	-9.7531	1050.63	13.078
A	M	183	84	21	3	d	3	4139.57	51.5455	16.0924	35.453	4.3029	9.5735	49.8461	-9.6346	847.71	10.9616
A	M	183	84	21	3	d	4	5754.52	57.6158	18.9477	38.6681	2.8042	10.5638	56.0596	-9.722	1062.44	11.1568
A	M	183	84	21	3	d	5	5318.5	55.5686	21.3258	34.2428	3.8023	9.7709	53.9962	-9.8185	992.048	10.7673
A	M	184	105	42	1	p	1	3206.74	50.8838	16.7944	34.0894	5.0676	12.2442	47.7	-9.0633	447.09	13.8796
A	M	184	105	42	1	p	2	2604.99	87.6578	28.9065	58.7513	7.1447	7.8506	85.2797	-19.1505	466.71	11.3516
A	M	184	105	42	1	p	3	2836.92	69.5646	20.198	49.3666	12.928	11.413	64.7362	-11.8646	424.73	18.4763
A	M	184	105	42	1	p	4	2616.25	100.081	27.2046	72.8768	21.2155	14.5165	93.0825	-15.6607	441.523	28.1987
A	M	184	105	42	1	p	5	2983.81	137.11	31.3213	105.788	14.0782	16.7109	133.253	-20.4306	422.142	23.4139
A	M	184	105	42	2	d	1	3083.8	81.8248	15.6549	66.1698	11.3123	13.0883	76.2603	-4.9107	606.239	19.1247
A	M	184	105	42	2	d	2	1808.93	78.1632	29.7988	48.3645	12.1926	14.0847	73.8037	-15.5383	431.292	20.2877
A	M	184	105	42	2	d	3	2503.37	154.092	41.9856	112.107	13.9999	9.5194	151.648	-29.4535	527.316	18.7117
A	M	184	105	42	2	d	4	1637.29	115.827	24.5643	91.2623	34.4648	12.9337	104.969	1.3815	414.321	39.3831
A	M	184	105	42	2	d	5	2169.54	64.3438	16.2891	48.0548	14.2779	13.5836	57.7662	-6.672	507.322	22.1698
A	M	184	105	42	3	e	1	1109.74	105.021	18.9127	86.1081	20.8524	18.8761	97.5763	-2.1145	453.65	32.0248
A	M	184	105	42	3	e	2	2140.26	109.32	32.6546	76.665	22.7692	22.2334	99.7447	-9.15	527.792	35.238
A	M	184	105	42	3	e	3	611.598	224.529	77.5961	146.933	39.5216	26.6435	217.949	58.4365	94.0685	50.7177
A	M	184	105	42	3	e	4	841.674	109.619	36.9354	72.6833	18.9888	16.2967	103.8	8.9747	183.405	26.8106
A	M	184	105	42	3	e	5	1255.19	112.48	24.3762	88.1037	12.0053	16.2575	107.539	-11.2414	473.75	21.9096
A	M	184	65	20	1	e	1	7217.86	78.645	19.4717	59.1733	12.4782	11.643	73.4965	-8.5249	916.178	19.7347
A	M	184	65	20	1	e	2	3694.88	60.5591	21.6018	38.9573	3.8366	10.5724	58.7293	-8.5856	707.061	11.9435
A	M	184	65	20	1	e	3	5571.2	65.9894	29.8125	36.1769	4.7086	10.3632	64.1797	-8.4476	944.084	12.2569
A	M	184	65	20	1	e	4	3435.95	58.7835	19.1699	39.6136	3.6734	7.1909	57.7642	-8.6543	427.791	8.8771
A	M	184	65	20	1	e	5	4341.16	61.566	22.0636	39.5024	3.4026	7.943	60.3271	-8.5361	520.458	9.4036
A	M	184	65	20	2	p	1	5310.19	58.1045	16.7418	41.3626	5.5548	14.2239	53.8837	-8.648	668.581	16.2883
A	M	184	65	20	2	p	2	3436.5	70.3119	27.6558	42.656	10.5128	13.6888	66.8553	-13.2399	1222.79	18.4758
A	M	184	65	20	2	p	3	4875.3	53.5921	16.7059	36.8862	6.2876	9.4515	51.2146	-9.5571	720.236	12.1639
A	M	184	65	20	2	p	4	5553.17	52.6325	13.7105	38.922	5.255	11.7804	49.1899	-8.3333	786.406	13.9108
A	M	184	65	20	2	p	5	5434.36	58.0401	15.7674	42.2728	6.8605	13.111	54.0685	-8.5035	811.432	16.0166
A	M	184	65	20	3	d	1	4879.01	65.642	20.5556	45.0864	5.0681	11.8444	63.1967	-13.4976	1059.51	13.5238
A	M	184	65	20	3	d	2	3355.34	42.3751	18.7211	23.654	2.1038	8.306	40.8642	-9.4479	817.424	8.7658
A	M	184	65	20	3	d	3	2717.36	60.7807	19.4212	41.3594	7.7862	12.119	57.342	-9.03	699.112	15.8994
A	M	184	65	20	3	d	4	2363.21	48.2659	16.3399	31.926	4.9439	10.6273	45.1815	-9.0176	720.071	13.2455
A	M	184	65	20	3	d	5	2106.45	46.1967	15.6838	30.5129	4.0818	11.1711	43.2473	-9.0654	529.833	12.4325
A	M	184	68	23	1	d	1	3910.65	36.1944	17.241	18.9534	6.1068	9.5915	32.97	-3.9576	731.231	12.1512
A	M	184	68	23	1	d	2	4968.22	51.3745	25.3774	25.9971	4.2134	7.0097	50.1762	-8.4211	833.92	9.1588
A	M	184	68	23	1	d	3	2875.66	42.4007	26.1623	16.2384	4.2538	5.9136	41.2528	-8.1174	545.654	8.4268
A	M	184	68	23	1	d	4	3077.41	44.8896	27.1758	17.7139	3.8979	5.6149	43.9048	-8.5465	522.155	8.1066
A	M	184	68	23	1	d	5	2301.34	42.6646	24.1988	18.4658	3.6058	5.8389	41.7645	-8.5845	395.272	7.9117
A	M	184	68	23	2	p	1	3962.26	51.1592	23.7272	27.432	3.506	6.7157	50.2033	-8.4737	496.62	8.3283
A	M	184	68	23	2	p	2	3485.39	49.0814	24.3733	24.708	3.5154	6.5443	47.8583	-8.5336	452.164	8.2691
A	M	184	68	23	2	p	3	3931.03	53.1425	27.1377	26.0049	2.6166	6.684	52.3336	-8.4507	450.408	7.725
A	M	184	68	23	2	p	4	3343.42	49.0181	27.6686	21.3495	2.9842	6.7739	48.146	-8.4733	592.285	7.7374
A	M	184	68	23	2	p	5	3221.97	48.0447	30.8127	17.232	2.2596	6.6119	47.2689	-8.4712	373.611	7.3977
A	M	184	68	23	3	e	1	2956.87	54.9166	24.116	30.8005	2.9317	5.8284	54.1588	-8.4625	157.108	7.2783
A	M	184	68	23	3	e	2	4346.5	66.0067	26.9055	39.1012	4.2845	9.0033	64.6776	-8.5642	274.537	10.8708
A	M	184	68	23	3	e	3	3220.91	65.1725	28.5128	36.6597	5.4474	9.651	63.5073	-8.5323	291.046	11.9992
A	M	184	68	23	3	e	4	5216.38	64.5815	29.1736	35.4079	3.0398	6.6441	63.7924	-8.4621	368.175	8.1925
A	M	184	68	23	3	e	5	3649.01	63.6912	27.7255	35.9657	4.6077	8.3588	62.3534	-8.4853	363.401	10.5015
A	M	184	82	20	1	p	1	5394.61	53.3287	26.4131	26.9157	4.803	8.4729	51.3159	-10.1569	600.632	10.3125
A	M	184	82	20	1	p	2	4988.46	50.9774	29.5379	21.4395	4.0289	8.235	48.8761	-10.179	300.579	9.5556
A	M	184	82	20	1	p	3	5128.14	53.8665	31.7717	22.0948	5.1909	9.9919	51.079	-10.2593	501.452	11.5684
A	M	184	82	20	1	p	4	4334.21	50.1913	31.2758	18.9155	2.9832	7.4197	49.0273	-10.372	233.502	8.2579
A	M	184	82	20	1	p	5	5885.71	54.0682	30.8374	23.2308	3.54	8.0385	52.7081	-10.2085	407.813	8.9943
A	M	184	82	20	2	e	1	3318.27	55.8746	26.4545	29.4201	3.1636	8.2356	54.7649	-10.1253	171.105	9.1445
A	M	184	82	20	2	e	2	3216.55	56.1783	34.6036	21.5747	3.2293	7.8169	55.2305	-10.6878	169.304	8.7465
A	M	184	82	20	2	e	3	3235.59	71.684	30.1633	41.5208	7.9815	10.0941	69.7647	-10.6878	156.251	13.9756
A	M	184	82	20	2	e	4	4700.56	63.8443	28.8834	34.9608	3.3732	8.9826	62.7084	-10.042	294.046	10.0573
A	M	184	82	20	2	e	5	2669.44	70.3462	32.426	37.9202	4.1544	11.142	68.6715	-10.1107	246.882	12.3725
A	M	184	82	20	3	d	1	3046.94	50.3159	26.9845	23.3314	2.4903	6.7125	49.5592	-10.5023	390.642	7.7644
A	M	184	82	20	3	d	2	1866.57	42.3063	22.6659	19.6403	2.5557	5.7827	41.5907	-10.0054	267.88	6.9578
A	M	184	82	20	3	d	3	2660.43	47.004	27.2837	19.7203	3.313	6.9	46.1736	-10.074	420.078	8.0384
A	M	184	82	20	3	d	4	2992.68	49.2316	27.7695	21.4621	3.6863	6.286	48.4098	-10.0488	420.249	7.9832
A	M	184	82	20	3	d	5	3024.39	49.493	27.668	21.8249	2.9448	6.7934	48.6994	-10.0888	349.243	7.7708
A	M	184	84	20	1	e	1	4975.63	73.0386	22.3693	50.6693	4.8106	11.0406	71.3012	-10.2176	557.018	12.8912
A	M	184	84	20	1	e	2	5948.64	83.9511	25.7445	58.2066	24.9153	9.8197	69.0108	-5.9536	649.933	29.3358
A	M	184	84	20	1	e	3	4447.62	63.3822	20.6287	42.7535	5.9634	10.1259	61.6531	-9.9155	538.76	12.504
A	M	184	84	20	1	e	4	3308.55	60.6641	19.4093	41.2547	4.2726	7.8243	59.3435	-10.0378	224.367	9.946
A	M	184	84	20	1	e	5	4996.55	65.646	23.3853	42.2607	4.1967	8.9501	64.3728	-9.9175	595.531	10.5228
A	M	184	84	20	2	p	1	4513.43	75.7549	18.8609	56.894	10.641	13.4564	72.1174	-9.4165	999.478	18.3309
A	M	184	84	20	2	p	2	4110.76	95.0088	20.5814	74.4274	11.2159	11.279	92.3063	-9.898	1040.29	17.3519
A	M	184	84	20	2	p	3	4032.31	80.8742	17.3432	63.531	8.4466	13.2834	78.118	-9.9097	991.798	16.7407
A	M	184	84	20	2	p	4	5245.86	79.5285	22.2325	57.296	8.3528	11.7802	77.0314	-8.9013	882.835	15.255
A	M	184	84	20	2	p	5	4786.51	86.466	17.3705	69.0956	7.7526	13.2376	84.0525	-8.6868	1155.91	16.2523
A	M	184	84	20	3	d	1	3977.63	80.4897	19.9381	60.5516	8.8386	15.6715	76.7058	-9.4023	1248.7	20.3446
A	M	184	84	20	3	d	2	2740.15	61.5204	18.8244	42.696	5.7505	13.4485	58.3894	-9.363	714.469	15.8181
A	M	184	84	20	3	d	3	3133.56	48.958	14.6906	34.2674	4.907	9.0889	46.9959	-9.2111	739.794	11.177
A	M	184	84	20	3	d	4	2680.39	54.2062	14.488	39.7182	6.645	11.2568	51.0461	-8.9961	702.397	14.087
A	M	184	84	20	3	d	5	3202.38	50.3804	16.8578	33.5225	6.3915	9.0104	48.1112	-9.0376	817.542	12.1757
A	M	185	62	20	1	d	1	7672.96	61.7724	17.273	44.4993	5.9737	14.4792	58.2473	-8.6231	1145.04	16.4824
A	M	185	62	20	1	d	2	2083.99	42.6275	13.8776	28.7499	2.5696	8.5373	40.8941	-9.0566	572.347	9.2362
A	M	185	62	20	1	d	3	2415.55	45.0813	19.374	25.7073	2.0165	8.7088	43.6188	-9.0029	575.213	9.1144
A	M	185	62	20	1	d	4	1920.29	41.8914	9.7325	32.1589	1.6124	7.5957	40.7372	-8.8773	518.352	7.8964
A	M	185	62	20	1	d	5	2300.1	42.4442	16.1473	26.2969	1.9727	8.3501	41.0097	-8.9626	640.377	8.7553
A	M	185	62	20	2	p	1	8197.36	79.7572	21.9629	57.7943	8.6884	15.245	76.18	-9.6049	1654.56	18.623
A	M	185	62	20	2	p	2	3576.55	74.6917	16.6873	58.0043	5.57	13.0321	72.118	-9.2737	947.961	15.0819
A	M	185	62	20	2	p	3	4961.19	68.4429	18.3207	50.1222	7.0852	10.3094	66.0614	-9.1438	1113.03	13.7825
A	M	185	62	20	2	p	4	2832.35	69.8507	21.181	48.6696	8.0091	9.903	67.3849	-8.8009	1016.71	13.9327
A	M	185	62	20	2	p	5	4561.95	76.0721	15.1613	60.9108	8.2685	10.7299	73.6037	-8.9092	1173.04	14.431
A	M	185	62	20	3	e	1	4675.15	64.9355	17.7061	47.2293	6.2375	13.7101	61.3075	-8.829	534.473	16.0901
A	M	185	62	20	3	e	2	3622.22	52.6901	13.0994	39.5907	4.7863	10.7808	49.9096	-9.0688	660.545	12.8152
A	M	185	62	20	3	e	3	6317.34	57.4828	14.4323	43.0505	6.0922	13.6682	53.8664	-8.7772	1006.74	15.9588
A	M	185	62	20	3	e	4	2866.55	48.2713	16.0099	32.2614	4.199	11.0131	45.5717	-8.539	553.426	12.3708
A	M	185	62	20	3	e	5	4010.07	54.223	14.3304	39.8925	4.6756	12.4302	51.2308	-8.6848	849.819	14.2355
A	M	185	69	21	1	d	1	7224.99	129.013	30.7554	98.2575	21.837	21.0797	114.995	-9.162	1170.57	34.2744
A	M	185	69	21	1	d	2	5765.77	80.8319	43.082	37.7499	39.5969	15.1003	45.8322	-4.5856	1083.39	46.7573
A	M	185	69	21	1	d	3	3404.09	57.4853	16.8184	40.6669	8.3283	10.7764	54.4609	-9.1414	767.601	15.0335
A	M	185	69	21	1	d	4	3783.3	79.4411	27.9345	51.5066	34.3251	13.5254	54.0101	-8.477	974.985	40.4741
A	M	185	69	21	1	d	5	3015.76	43.9875	11.324	32.6635	2.61	8.0919	42.538	-9.3991	652.952	8.7654
A	M	185	69	21	2	p	1	9785.04	73.8815	24.2604	49.621	4.8812	9.835	72.2439	-9.1728	1385.81	11.79
A	M	185	69	21	2	p	2	8266.15	65.8343	24.5489	41.2855	4.4699	7.8874	64.6456	-9.5085	1024.92	9.8451
A	M	185	69	21	2	p	3	7673.52	68.7824	28.524	40.2584	15.4006	11.8569	58.9244	-8.7326	917.1	22.3867
A	M	185	69	21	2	p	4	5680.13	53.9372	23.918	30.0192	11.5708	8.89	48.0372	-8.546	589.899	16.2925
A	M	185	69	21	2	p	5	8355.15	96.635	40.5363	56.0988	34.6374	17.9175	66.9786	-8.7997	1348.56	44.4981
A	M	185	69	21	3	e	1	10125.7	78.2905	23.8612	54.4293	8.0934	12.3394	75.6941	-9.3428	1401.44	16.1119
A	M	185	69	21	3	e	2	3822.75	54.1372	19.0208	35.1163	5.7093	7.7493	52.5453	-9.288	425.36	10.9351
A	M	185	69	21	3	e	3	3368.3	65.72	22.2174	43.5027	4.2591	10.698	64.165	-9.4615	556.169	11.8386
A	M	185	69	21	3	e	4	3976.99	60.7993	23.2311	37.5682	3.9146	11.6821	58.8828	-9.3554	906.677	12.5974
A	M	185	69	21	3	e	5	3771.5	58.7798	16.0268	42.753	3.0909	13.0284	56.4415	-9.423	890.79	13.6397
A	M	186	79	23	1	p	1	6817.6	107.712	32.7763	74.936	57.224	19.8913	73.8597	-10.4967	693.812	64.9379
A	M	186	79	23	1	p	2	5727.18	72.6335	20.0643	52.5692	11.9506	13.9502	67.4329	-9.3437	1152.7	19.5402
A	M	186	79	23	1	p	3	5517.84	77.245	19.4489	57.7961	9.9043	16.5726	71.3245	-9.0636	1204.86	20.3384
A	M	186	79	23	1	p	4	5946.83	79.0973	21.4398	57.6575	10.1867	15.5936	73.633	-10.026	1148.25	19.5181
A	M	186	79	23	1	p	5	7306.81	92.5737	28.1754	64.3983	17.099	25.351	79.8986	-10.5622	1190.35	32.0567
A	M	186	79	23	2	d	1	5215.07	56.8131	19.1082	37.7049	3.4592	11.963	54.2773	-9.8056	895.729	12.7794
A	M	186	79	23	2	d	2	4552.14	56.8655	21.9207	34.9448	5.2329	10.2674	54.3785	-10.1204	752.076	12.444
A	M	186	79	23	2	d	3	6060.81	66.5747	21.2479	45.3268	7.541	14.9616	60.3953	-10.0776	983.302	18.061
A	M	186	79	23	2	d	4	7473.42	68.1932	24.94	43.2532	9.13	17.9406	58.8456	-9.9744	1217.93	20.9513
A	M	186	79	23	2	d	5	6026.43	68.4977	23.1076	45.3902	11.6157	16.6754	59.321	-10.3022	1074.19	22.0246
A	M	186	79	23	3	e	1	7303.55	166.681	22.2978	144.383	23.0154	21.1437	161.922	-9.8809	1005.35	34.4625
A	M	186	79	23	3	e	2	5547.44	129.767	21.3488	108.418	13.6229	15.046	126.904	-9.594	748.643	22.3718
A	M	186	79	23	3	e	3	6075.39	139.264	19.1255	120.138	15.0381	14.8238	136.3	-10.0835	724.718	23.0347
A	M	186	79	23	3	e	4	4016.29	74.2577	16.639	57.6186	9.0626	12.1851	71.5796	-9.3558	564.828	16.8807
A	M	186	79	23	3	e	5	7116.45	111.174	21.5335	89.6405	12.3611	16.0695	107.602	-9.5369	805.384	22.3163
A	M	188	73	20	1	e	1	10077.2	91.8015	24.0057	67.7957	11.2469	19.6349	87.0596	-9.4104	2128.92	24.7846
A	M	188	73	20	1	e	2	7710.85	85.3767	28.1678	57.2089	9.5252	19.871	80.8708	-9.4537	2242.19	23.976
A	M	188	73	20	1	e	3	8517.22	87.6964	22.3766	65.3198	7.3183	14.8522	84.5402	-9.433	946.53	17.6345
A	M	188	73	20	1	e	4	4795.03	47.4617	15.0665	32.3953	4.324	7.8159	45.0716	-9.3294	818.512	9.703
A	M	188	73	20	1	e	5	9246.75	87.0693	23.8885	63.1808	9.8824	18.4624	82.7421	-9.6846	1982.8	22.7578
A	M	188	73	20	2	d	1	9005.08	68.9431	23.6893	45.2539	4.67	16.4425	65.6353	-9.4167	1809.44	17.3848
A	M	188	73	20	2	d	2	3829.34	55.0904	16.6886	38.4017	4.3632	9.7253	52.964	-9.4104	684.636	11.3703
A	M	188	73	20	2	d	3	5111.8	54.5222	18.2745	36.2477	3.6167	9.3851	53.0567	-9.3075	1025.45	10.3204
A	M	188	73	20	2	d	4	4417.37	49.5035	15.8629	33.6407	2.8973	8.4549	47.949	-9.1549	743.114	9.2243
A	M	188	73	20	2	d	5	3909.35	45.6479	21.5501	24.0978	2.6799	7.8349	44.386	-9.1489	654.175	8.5605
A	M	188	73	20	3	p	1	5500.51	70.9724	19.6531	51.3193	11.0491	11.4223	67.6972	-9.102	1129.69	17.5661
A	M	188	73	20	3	p	2	4249.68	72.2896	18.3751	53.9145	10.596	9.2739	69.3285	-9.107	1065.23	15.9309
A	M	188	73	20	3	p	3	6882.35	67.565	20.1913	47.3737	7.4763	11.198	65.0188	-9.0907	859.67	14.223
A	M	188	73	20	3	p	4	4971.25	54.639	21.2103	33.4287	7.4377	9.5878	51.727	-9.1802	767.786	13.1058
A	M	188	73	20	3	p	5	4909.04	53.1766	21.1761	32.0005	6.5002	9.0162	50.6736	-9.0471	807.992	12.18
A	M	190	72	29	1	d	1	2152.73	48.1284	20.1497	27.9788	2.8972	9.6363	46.3427	-10.6034	435.51	10.2419
A	M	190	72	29	1	d	2	2002.88	47.9706	19.2865	28.6841	3.2621	9.5003	46.0055	-10.8919	383.709	10.3559
A	M	190	72	29	1	d	3	2281.6	48.6383	19.2634	29.3748	2.8053	8.7857	47.2813	-11.0575	458.328	9.414
A	M	190	72	29	1	d	4	1685.32	46.724	17.4243	29.2997	2.1905	8.4308	45.5955	-11.0834	307.12	8.8221
A	M	190	72	29	1	d	5	2847.97	49.104	20.3616	28.7423	2.782	9.0253	47.4829	-11.0906	419.922	9.5899
A	M	190	72	29	2	p	1	5081.75	79.5845	26.6899	52.8947	7.0531	14.192	76.6168	-10.6656	861.554	16.3305
A	M	190	72	29	2	p	2	4620.25	86.4065	28.0948	58.3117	6.5836	14.7518	83.4032	-9.9088	1188.26	16.6324
A	M	190	72	29	2	p	3	2562.09	58.5841	17.828	40.7562	3.9649	14.0438	55.3317	-9.9715	633.854	14.7822
A	M	190	72	29	2	p	4	2907.13	57.9627	16.9132	41.0495	4.9435	13.9275	54.5841	-9.9369	826.701	15.167
A	M	190	72	29	2	p	5	2541.69	67.0677	18.3727	48.695	4.0814	15.0461	64.056	-9.9524	944.449	16.2333
A	M	190	72	29	3	e	1	3461.52	58.8813	27.1364	31.745	5.8655	11.3334	55.4507	-9.7687	538.74	13.2627
A	M	190	72	29	3	e	2	1732.28	50.5097	19.6802	30.8295	3.5661	12.7199	48.0183	-9.7626	575.4	13.5655
A	M	190	72	29	3	e	3	4365.55	53.7556	22.4468	31.3088	3.2211	9.4919	51.8616	-9.9525	558.857	10.2861
A	M	190	72	29	3	e	4	2620.13	49.8641	21.567	28.2972	3.9795	6.7499	48.8221	-9.8245	257.532	8.5298
A	M	190	72	29	3	e	5	3572.27	51.2387	19.8476	31.3911	5.1496	6.9772	49.7002	-9.7717	325.712	9.8451
A	M	190	98	31	1	d	1	3775.77	58.0887	26.9047	31.1839	4.5917	6.3201	57.2037	-10.3885	496.025	8.641
A	M	190	98	31	1	d	2	2574.82	47.5331	22.6139	24.9192	3.6932	5.5945	46.7793	-10.1192	371.548	7.548
A	M	190	98	31	1	d	3	2643.2	50.0916	23.6716	26.42	3.5716	6.2933	49.284	-10.1272	378.744	7.8435
A	M	190	98	31	1	d	4	3001.2	50.4819	24.6666	25.8153	3.6814	7.2354	49.4945	-10.1591	490.865	8.5661
A	M	190	98	31	1	d	5	3849.86	55.3145	26.1223	29.1922	3.7269	6.4525	54.484	-10.1454	477.581	8.0407
A	M	190	98	31	2	e	1	5805.56	68.3557	23.6921	44.6636	4.4637	11.78	66.3637	-9.9897	566.353	13.0664
A	M	190	98	31	2	e	2	4096.29	48.5995	23.6753	24.9242	3.1489	7.9564	47.3601	-9.7792	342.89	9.0445
A	M	190	98	31	2	e	3	2690.17	54.7596	29.8483	24.9113	3.2909	8.0289	53.7615	-10.0481	301.19	9.0938
A	M	190	98	31	2	e	4	3367.07	80.6766	28.2981	52.3784	6.0143	9.305	79.4119	-10.0052	304.281	11.958
A	M	190	98	31	2	e	5	4824.65	103.066	30.753	72.3127	5.7359	10.2601	102.01	-9.9871	314.385	12.5523
A	M	190	98	31	3	p	1	3255.64	43.4034	24.2344	19.169	3.1903	6.8498	41.9715	-10.0021	303.195	8.0695
A	M	190	98	31	3	p	2	5136.33	50.5688	28.2051	22.3637	5.5034	8.0663	48.4647	-9.8173	732.813	10.555
A	M	190	98	31	3	p	3	3468.23	50.7228	28.6626	22.0601	6.8668	8.4499	47.9915	-10.1497	664.865	11.9337
A	M	190	98	31	3	p	4	3338.62	49.423	26.2666	23.1565	4.6968	7.56	48.2152	-10.0224	418.913	9.472
A	M	190	98	31	3	p	5	4448.9	49.2649	29.3484	19.9165	4.6652	7.357	47.9359	-10.1369	572.57	9.2569
A	M	192	85	20	1	p	1	6770.71	84.2089	19.275	64.9339	6.789	18.9171	80.271	-9.2437	1018.83	20.9304
A	M	192	85	20	1	p	2	4254.16	93.4919	14.0554	79.4365	10.1205	15.3841	90.1804	-8.1265	919.931	19.647
A	M	192	85	20	1	p	3	4769.7	111.396	17.9427	93.4533	9.9652	19.9237	107.388	-8.4988	1092.9	24.2327
A	M	192	85	20	1	p	4	3415.81	83.3388	13.5477	69.791	16.3047	10.2178	78.8988	-8.4531	703.905	21.5358
A	M	192	85	20	1	p	5	6477.73	120.556	22.2054	98.3503	10.5308	16.5085	117.199	-8.5074	850.39	21.4196
A	M	192	85	20	2	d	1	2784.95	77.4084	20.0478	57.3607	5.624	13.7785	75.347	-9.1694	787.941	15.4909
A	M	192	85	20	2	d	2	2177.46	39.8315	16.2623	23.5692	2.4397	5.4289	39.0737	-8.6706	273.985	6.3847
A	M	192	85	20	2	d	3	3180.44	59.3817	18.8716	40.51	5.132	13.7115	56.3422	-9.1963	825.954	15.1933
A	M	192	85	20	2	d	4	2181.9	55.5627	16.3525	39.2103	4.583	10.8598	53.4377	-9.0674	639.732	12.4694
A	M	192	85	20	2	d	5	3193.26	56.4802	19.4073	37.0729	7.0847	12.5358	53.2267	-9.0092	826.751	14.8938
A	M	192	85	20	3	e	1	2748.53	56.568	18.6882	37.8797	2.8087	6.914	55.7527	-8.9634	225.738	7.9219
A	M	192	85	20	3	e	2	6885.79	84.6022	19.8701	64.7321	9.5427	10.478	80.7436	-8.5029	682.443	15.6533
A	M	192	85	20	3	e	3	7453.58	69.4736	18.3172	51.1564	5.542	9.3016	67.4964	-8.4842	657.02	12.1435
A	M	192	85	20	3	e	4	2195.2	51.1841	18.9029	32.2812	4.7366	7.9587	49.9947	-8.4774	521.63	9.8249
A	M	192	85	20	3	e	5	5265.49	75.8011	20.0217	55.7794	7.3052	9.9975	73.6613	-8.4096	500.223	13.434
A	M	193	87	21	1	e	1	9798.67	93.6909	24.8801	68.8108	6.8201	11.9346	91.8957	-10.0594	1279.82	14.8296
A	M	193	87	21	1	e	2	5313.1	95.5693	19.5862	75.9832	11.2679	17.7308	92.1479	-10.1448	1004.78	22.719
A	M	193	87	21	1	e	3	8931.21	90.194	26.5272	63.6668	8.0969	12.1086	88.2421	-10.0224	1177.67	16.1445
A	M	193	87	21	1	e	4	6416.1	96.7711	24.6896	72.0816	7.0059	16.1526	94.3575	-10.1786	1144.22	19.155
A	M	193	87	21	1	e	5	9826.42	85.9567	26.7835	59.1733	10.1954	14.0793	82.3988	-10.0412	1254.64	19.1095
A	M	193	87	21	2	p	1	5169.61	64.4981	22.4361	42.0619	6.6657	13.045	61.6687	-9.9985	1024.09	15.2356
A	M	193	87	21	2	p	2	5139.17	110.598	20.7023	89.8958	14.6798	18.1	106.293	-10.0448	586.958	24.4874
A	M	193	87	21	2	p	3	6102.68	90.9447	21.4591	69.4856	16.5716	18.4244	85.0105	-9.9768	939.657	25.8576
A	M	193	87	21	2	p	4	3896.36	106.55	28.8181	77.732	9.3696	15.0678	103.784	-10.0447	998.271	18.6996
A	M	193	87	21	2	p	5	5324.16	84.3686	30.2213	54.1473	7.2516	13.3079	81.8311	-10.0613	652.297	15.6839
A	M	193	87	21	3	d	1	4095.03	49.0238	32.6004	16.4234	4.8163	7.2867	47.4372	-10.0045	504.029	9.592
A	M	193	87	21	3	d	2	3512.31	69.0775	38.0383	31.0392	7.0481	12.6525	66.1289	-10.7239	778.221	15.2779
A	M	193	87	21	3	d	3	5056.27	93.1924	22.9001	70.2922	29.8868	10.0898	83.1095	-12.3175	824.064	34.9354
A	M	193	87	21	3	d	4	5439.36	84.4632	20.8683	63.595	7.2031	12.7414	81.9588	-10.5271	966.681	16.0242
A	M	193	87	21	3	d	5	6033.72	80.394	20.9239	59.4701	9.0464	15.1335	77.0542	-10.0928	1019.58	18.6429
A	M	196	95	29	1	d	1	1221.24	499.231	19.6132	479.618	31.8593	22.7505	496.899	-8.8535	275.791	41.0827
A	M	196	95	29	1	d	2	3668.62	73.2374	21.1491	52.0883	28.6879	11.3286	54.9256	-9.4476	482.692	34.2156
A	M	196	95	29	1	d	3	1489.25	360.592	17.271	343.321	25.7449	18.7065	358.039	-10.2673	399.486	36.0142
A	M	196	95	29	1	d	4	2925.77	67.0622	24.0644	42.9978	31.4147	15.8241	43.0014	-10.5113	473.169	38.3248
A	M	196	95	29	1	d	5	2865.92	91.0499	42.0572	48.9927	48.4144	52.2779	40.6581	-12.2439	354.336	73.994
A	M	196	95	29	2	e	1	1619.14	98.7177	20.3996	78.318	7.7451	8.4844	97.5158	-10.0245	193.323	13.5661
A	M	196	95	29	2	e	2	1818.01	111.192	15.1338	96.0586	9.2414	11.4051	109.504	-9.996	187.529	16.26
A	M	196	95	29	2	e	3	2190.14	184.692	25.521	159.171	12.4447	18.4348	182.548	-10.1021	220.643	24.2545
A	M	196	95	29	2	e	4	2509.77	204.398	16.8252	187.573	11.0772	18.7999	202.45	-8.7796	209.92	23.6494
A	M	196	95	29	2	e	5	2505.96	223.486	12.9384	210.548	14.0883	19.9277	221.303	-10.0818	216.155	26.9592
A	M	196	95	29	3	p	1	2204.71	17.6121	5.0002	12.6118	2.2665	2.0718	16.7146	-10.2769	290.337	3.3046
A	M	196	95	29	3	p	2	2173.04	116.15	54.5076	61.6424	78.9585	55.1998	49.332	-13.9021	233.794	98.7506
A	M	196	95	29	3	p	3	2530.98	16.6357	5.2117	11.4241	2.8149	2.2446	15.3666	-8.6983	206.279	3.689
A	M	196	95	29	3	p	4	2414.88	15.8166	4.9673	10.8493	2.4414	2.0298	14.7073	-10.8811	259.21	3.2572
A	M	196	95	29	3	p	5	2411.9	89.5166	39.79	49.7265	51.8655	47.1619	35.4174	-4.8222	294.092	73.5916
A	M	198	97	33	1	d	1	5046.57	56.0151	24.4623	31.5527	10.4961	7.5965	50.461	-10.0402	973.997	14.2887
A	M	198	97	33	1	d	2	5030.18	60.2571	26.6156	33.6415	11.4718	6.376	55.4871	-10.2183	862.078	14.6038
A	M	198	97	33	1	d	3	4482.94	59.6882	24.5273	35.161	11.0937	7.9675	54.4287	-9.7008	854.486	15.1431
A	M	198	97	33	1	d	4	3337.54	50.6717	25.0383	25.6334	6.5314	7.8386	48.2181	-10.3543	511.45	11.6159
A	M	198	97	33	1	d	5	3277.46	49.8827	24.878	25.0047	8.8884	7.3232	45.5886	-10.3017	474.192	12.9756
A	M	198	97	33	2	p	1	3551.88	51.4369	23.2841	28.1528	5.3983	7.3895	50.1797	-10.279	670.179	9.9311
A	M	198	97	33	2	p	2	2666.76	45.1074	22.5314	22.576	4.8137	7.187	43.9098	-10.1708	628.319	9.4841
A	M	198	97	33	2	p	3	2526.98	43.3271	20.0613	23.2658	3.8059	6.5507	42.2843	-10.2052	439.611	8.2579
A	M	198	97	33	2	p	4	3361.86	50.6297	23.4352	27.1945	3.0556	6.8078	49.7581	-10.1653	353.017	8.0785
A	M	198	97	33	2	p	5	3521.92	51.1524	24.585	26.5675	3.0982	6.9437	50.2044	-10.1647	451.197	8.1843
A	M	198	97	33	3	e	1	2768.56	51.1782	26.563	24.6151	3.1398	8.5193	50.1187	-10.0692	210.288	9.3739
A	M	198	97	33	3	e	2	3099.94	49.7261	25.3084	24.4177	3.422	8.5511	48.5047	-10.0858	312.087	9.8625
A	M	198	97	33	3	e	3	1631.48	56.237	27.7062	28.5308	5.5351	10.677	54.0913	-10.0722	432.511	13.3619
A	M	198	97	33	3	e	4	3501.28	60.0925	25.2692	34.8234	8.2539	10.6135	55.9503	-9.9935	271.539	14.8673
A	M	198	97	33	3	e	5	3083.58	49.9357	24.5824	25.3533	4.0766	8.0025	48.6055	-10.0721	226.607	9.9851
N	F	166	59	42	1	p	1	1815.07	100.38	7.5478	92.8321	12.0831	10.3333	98.6508	-9.7148	195.503	17.8902
N	F	166	59	42	1	p	2	1659.41	99.6855	13.9645	85.721	14.6904	11.9925	97.2281	-10.0784	185.669	20.9208
N	F	166	59	42	1	p	3	1457.95	92.2838	18.0269	74.2569	16.0867	10.9596	89.0881	-10.804	225.939	22.3031
N	F	166	59	42	1	p	4	1551.14	72.8109	13.3319	59.479	10.9035	10.6756	70.0463	-9.8903	235.306	16.4718
N	F	166	59	42	1	p	5	2079.49	64.5968	15.1413	49.4555	11.9676	9.1283	61.3755	-9.8274	314.074	16.9928
N	F	166	59	42	2	d	1	1553.8	71.319	15.6392	55.6798	10.4111	9.1238	68.8671	-9.8965	177.643	15.6443
N	F	166	59	42	2	d	2	1075.56	57.0298	12.1154	44.9144	8.0788	8.2156	54.8314	-9.8423	217.28	12.9465
N	F	166	59	42	2	d	3	2605.53	73.1328	12.4715	60.6613	12.1172	11.6677	69.7822	-9.7641	362.926	18.2335
N	F	166	59	42	2	d	4	1707.02	97.1926	16.968	80.2245	16.9999	11.0998	94.2164	-10.5348	256.718	22.3873
N	F	166	59	42	2	d	5	1403.48	53.9985	11.7756	42.2229	6.9629	7.643	52.1163	-9.7435	155.856	11.6561
N	F	166	59	42	3	e	1	1281.31	102.627	17.9789	84.6481	18.2583	8.2925	99.7841	-9.8965	186.236	22.4644
N	F	166	59	42	3	e	2	1425.41	70.4898	10.4022	60.0876	11.5851	10.553	67.603	-9.7995	211.632	17.1538
N	F	166	59	42	3	e	3	1392.09	67.8354	21.654	46.1814	22.2941	7.4592	56.9932	-9.7488	254.401	25.7991
N	F	166	59	42	3	e	4	1295.83	54.5367	14.4254	40.1113	6.2835	8.3784	52.4147	-10.5674	258.7	11.6421
N	F	166	59	42	3	e	5	1447.76	57.2551	14.0529	43.2022	8.8564	8.1508	54.8747	-9.8228	187.065	13.495
N	M	172	77	32	1	p	1	1897.54	42.4171	12.3861	30.031	3.4201	8.0749	40.9774	-9.9426	349.37	9.1282
N	M	172	77	32	1	p	2	2395.31	43.8694	13.3602	30.5093	2.8831	7.9683	42.5943	-10.0624	261.917	8.5997
N	M	172	77	32	1	p	3	2293.73	44.0792	14.0451	30.0341	2.5725	7.8137	42.9434	-10.0634	249.789	8.319
N	M	172	77	32	1	p	4	2262.21	42.4779	12.5458	29.9321	3.0284	7.079	41.3177	-10.1261	191.461	7.9102
N	M	172	77	32	1	p	5	2586.13	43.5065	12.291	31.2156	2.8578	7.7064	42.2825	-10.0495	196.102	8.4718
N	M	172	77	32	2	d	1	2365.15	43.2211	14.8642	28.3569	3.1056	8.3187	41.7466	-10.0904	390.257	9.283
N	M	172	77	32	2	d	2	3030.61	45.8073	17.6665	28.1408	3.1346	8.4867	44.3991	-10.1381	536.059	9.213
N	M	172	77	32	2	d	3	1575.87	40.888	14.5498	26.3382	3.0088	7.6282	39.5403	-10.1384	284.117	8.3454
N	M	172	77	32	2	d	4	1974.18	42.1323	13.8968	28.2355	2.6709	8.1163	40.6077	-9.999	409.63	8.6566
N	M	172	77	32	2	d	5	1814.78	40.8195	8.9904	31.8292	2.7657	7.4274	39.4938	-10.1082	301.658	8.0862
N	M	172	77	32	3	e	1	3067.14	50.4791	17.5691	32.91	2.7505	7.727	49.4025	-10.0464	191.204	8.5013
N	M	172	77	32	3	e	2	2076.84	50.3525	17.4586	32.8938	3.5695	7.1929	49.5032	-10.1203	181.002	8.4935
N	M	172	77	32	3	e	3	2707.72	70.3678	17.9334	52.4343	5.5706	7.8844	69.3413	-10.1495	147.95	10.7732
N	M	172	77	32	3	e	4	3072.92	58.6878	20.126	38.5619	4.1836	6.935	57.8166	-10.0621	154.705	8.8348
N	M	172	77	32	3	e	5	2860.35	60.0138	17.2411	42.7727	4.9301	7.338	58.877	-10.0869	205.058	9.7702
P	M	175	75	34	1	d	1	6788.39	86.1623	22.008	64.1543	6.5855	11.4958	83.7236	-8.6747	1173.81	14.4854
P	M	175	75	34	1	d	2	5449.28	56.6397	17.5227	39.117	6.6023	11.2102	52.9979	-8.5982	966.926	14.2572
P	M	175	75	34	1	d	3	3872.32	45.5846	15.9849	29.5997	5.7188	8.1702	43.0792	-7.6534	746.333	11.1361
P	M	175	75	34	1	d	4	3282.49	56.1409	14.5444	41.5965	11.1886	11.9967	48.7881	-8.4904	652.338	18.2547
P	M	175	75	34	1	d	5	3967.75	69.9415	13.6753	56.2661	6.8614	11.791	66.7203	-8.596	683.007	14.7542
P	M	175	75	34	2	p	1	8295.42	83.4835	20.2918	63.1918	5.9819	9.7146	81.7799	-8.6823	1028.63	12.6189
P	M	175	75	34	2	p	2	9059.07	85.5551	21.7921	63.763	6.1886	10.9971	83.8586	-8.4176	1275.58	13.7474
P	M	175	75	34	2	p	3	8538.23	84.3107	21.0529	63.2579	6.7408	9.6215	82.5993	-8.6285	1075.04	13.3773
P	M	175	75	34	2	p	4	8682.88	88.4354	24.2306	64.2048	5.6007	10.0333	86.8216	-8.5604	968.294	12.5033
P	M	175	75	34	2	p	5	7619.93	79.8803	19.5879	60.2924	6.3177	9.4753	77.8843	-8.5909	678.123	12.8658
P	M	175	75	34	3	e	1	10803.6	90.0677	25.2167	64.851	6.7174	11.796	88.057	-8.7694	961.311	15.2148
P	M	192	100	32	1	d	1	3203.59	55.3636	26.239	29.1246	4.8399	7.4103	54.0586	-8.669	536.228	10.1222
P	M	192	100	32	1	d	2	2288.03	56.2432	30.7163	25.5268	5.1003	7.4024	55.0184	-9.3616	451.839	10.5139
P	M	192	100	32	1	d	3	3630.95	59.5706	33.0429	26.5277	4.8542	7.5284	58.2314	-9.242	532.327	10.2458
P	M	192	100	32	1	d	4	3295.41	58.1628	31.0119	27.1509	5.877	8.1892	56.5626	-9.2794	544.959	11.4832
P	M	192	100	32	1	d	5	3296.63	57.8219	34.2722	23.5497	5.2674	7.2664	56.4248	-9.2164	524.07	10.4926
P	M	192	100	32	2	p	1	5244.68	60.8471	31.2481	29.599	3.9967	9.932	58.6347	-8.6153	288.739	11.1785
P	M	192	100	32	2	p	2	3942.93	57.6908	29.8124	27.8784	3.2331	9.6788	55.7862	-8.6101	322.391	10.7827
P	M	192	100	32	2	p	3	6553.5	60.9493	30.9267	30.0227	5.0803	8.765	59.3554	-8.6588	556.695	10.7081
P	M	192	100	32	2	p	4	3393.68	240.242	158.337	81.905	20.5853	15.9594	238.443	-55.5538	558.721	26.3149
P	M	192	100	32	2	p	5	4652.05	57.9968	39.6028	18.394	3.4492	8.2011	56.6678	-9.8756	522.73	9.5349
P	M	192	100	32	3	e	1	4392.86	88.743	24.7554	63.9876	5.9472	11.0118	87.3693	-8.3592	415.179	13.8646
P	M	192	100	32	3	e	2	5302	76.3563	28.542	47.8144	4.976	11.859	74.3719	-8.4775	313.942	13.7545
P	M	192	100	32	3	e	3	5256.89	97.7141	25.4798	72.2343	5.8667	11.7498	96.2934	-8.5995	420.509	14.1598
P	M	192	100	32	3	e	4	5466.68	77.9115	30.5393	47.3723	6.3683	9.9863	76.1228	-8.5092	286.942	13.2463
P	M	192	100	32	3	e	5	3166.02	107.099	27.3678	79.7317	7.7814	11.1503	105.64	-8.6279	206.61	15.0995
P	M	194	114	29	1	d	1	4318.59	59.2928	25.3318	33.961	6.0255	9.9834	57.5216	-10.522	684.902	12.3953
P	M	194	114	29	1	d	2	3314.05	56.5389	28.0592	28.4797	5.1436	9.0855	54.8611	-10.9814	510.929	11.1535
P	M	194	114	29	1	d	3	3815.11	53.5122	24.8769	28.6353	5.3103	8.8212	51.817	-9.9238	534.6	11.0037
P	M	194	114	29	1	d	4	4088.97	56.4645	25.6743	30.7902	4.0923	9.6368	55.0379	-10.0582	588.457	10.8027
P	M	194	114	29	1	d	5	3966.4	56.135	26.4247	29.7104	6.4039	9.2522	54.0778	-9.9267	641.756	12.1172
P	M	194	114	29	2	e	1	2186.69	55.8235	20.5067	35.3168	3.3302	8.4036	54.8819	-9.851	248.1	9.3584
P	M	194	114	29	2	e	2	3075.51	81.656	27.8312	53.8247	7.3036	9.2154	80.2764	-9.961	255.49	12.8833
P	M	194	114	29	2	e	3	1788.07	75.1972	23.6027	51.5945	4.2761	8.9656	74.1616	-9.9689	168.162	10.5109
P	M	194	114	29	2	e	4	1956.47	66.8501	23.1784	43.6717	3.7808	8.7525	65.8807	-9.9348	196.309	10.1877
P	M	194	114	29	2	e	5	2518.57	79.3903	23.2983	56.092	5.2023	9.4111	78.1918	-9.8712	233.174	11.4892
P	M	194	114	29	3	p	1	4250.22	49.2144	27.3527	21.8617	3.8498	8.123	47.4798	-9.8537	446.521	9.2751
P	M	194	114	29	3	p	2	3758.52	47.5382	24.5559	22.9823	4.6036	8.6495	45.4482	-10.0344	511.371	10.0874
P	M	194	114	29	3	p	3	4355.68	51.9166	23.9724	27.9442	3.2158	7.8637	50.5268	-9.9478	200.271	8.7461
P	M	194	114	29	3	p	4	4549.28	51.533	25.1551	26.378	4.6287	9.7123	47.8914	-9.9207	494.822	11.021
P	M	194	114	29	3	p	5	2809.8	50.0578	21.96	28.0978	4.5441	10.3135	47.8022	-9.843	489.274	11.4914
P	M	195	104	45	1	d	1	4284.96	60.2484	18.3672	41.8812	3.3133	12.7847	57.9265	-8.8861	698.77	13.6175
P	M	195	104	45	1	d	2	3856.07	63.4629	21.5216	41.9413	7.6771	13.138	59.4909	-8.7848	723.826	16.2232
P	M	195	104	45	1	d	3	5455.17	64.2686	20.0113	44.2573	4.9634	14.5285	60.7961	-8.9147	811.403	15.8709
P	M	195	104	45	1	d	4	5433.46	64.411	19.7805	44.6306	5.3543	11.4639	61.785	-8.9954	664.901	13.9108
P	M	195	104	45	1	d	5	4925.73	64.5885	19.474	45.1145	3.8647	11.7223	62.1963	-9.0999	577.212	12.812
P	M	195	104	45	2	e	1	3192.38	90.9814	22.7377	68.2437	16.3659	52.7943	48.7039	-2.0513	278.238	58.1566
P	M	195	104	45	2	e	2	5045.3	69.9306	20.1181	49.8125	7.9893	7.8411	68.3901	-8.5749	679.442	12.466
P	M	195	104	45	2	e	3	4273.65	75.6583	22.6549	53.0034	9.7177	11.089	72.9007	-8.5858	505.378	16.6939
P	M	195	104	45	2	e	4	3819.6	72.1892	17.6076	54.5816	8.6562	8.3208	70.1729	-8.587	331.447	14.2241
P	M	195	104	45	2	e	5	6334.51	85.7652	23.8321	61.9331	12.4556	12.2626	82.4455	-8.5994	681.001	19.5821
P	M	195	104	45	3	p	1	6744.71	76.3489	22.479	53.8699	7.9906	21.9777	69.3059	-8.1601	810.497	24.6383
P	M	195	104	45	3	p	2	8000.83	80.7315	25.7594	54.9721	8.0908	17.8959	76.106	-8.2013	688.092	21.1912
P	M	195	104	45	3	p	3	7523.37	76.9015	19.4976	57.4039	6.4447	14.5119	74.2583	-8.3551	569.979	16.5988
P	M	195	104	45	3	p	4	9142.36	77.7296	21.4719	56.2577	8.6365	11.5113	74.8079	-8.1483	597.095	15.5592
P	M	195	104	45	3	p	5	8338.7	84.3696	24.2073	60.1623	7.6146	15.2954	81.3798	-8.5971	624.497	18.1887
P	M	195	105	40	1	d	1	2111.83	59.7455	28.0019	31.7437	6.6023	6.518	57.9718	-7.8508	295.543	10.8203
P	M	195	105	40	1	d	2	2660.37	153.343	130.895	22.4485	12.5059	11.6791	150.39	-43.669	366.185	18.2924
P	M	195	105	40	1	d	3	4582.14	279.2	204.691	74.5088	28.3814	16.9366	276.772	-65.2921	512.683	33.2438
P	M	195	105	40	1	d	4	2231.97	51.9314	27.6912	24.2402	4.0614	8.1513	50.5842	-9.3587	338.319	10.4377
P	M	195	105	40	1	d	5	2099.3	56.5125	29.6967	26.8158	5.1313	7.6648	55.3154	-9.3512	422.517	10.6501
P	M	195	105	40	2	e	1	2125.6	75.4377	36.5993	38.8384	2.62	10.0533	74.4202	-8.5439	141.336	10.7095
P	M	195	105	40	2	e	2	1759.49	70.7525	30.4125	40.34	4.0093	10.4918	69.3257	-8.6296	150.492	11.5773
P	M	195	105	40	2	e	3	2582.07	71.7789	32.1253	39.6536	3.1738	13.4855	69.6872	-8.5954	165.477	14.0676
P	M	195	105	40	2	e	4	2270.16	74.5921	34.2002	40.3919	3.4774	10.5042	73.3853	-8.4771	179.329	11.5952
P	M	195	105	40	2	e	5	2917.9	73.471	32.3692	41.1018	3.6332	11.7568	71.8956	-8.5483	242.219	12.593
P	M	195	105	40	3	p	1	5834.37	60.8372	29.7861	31.0511	5.9137	8.3872	58.7048	-7.4505	923.621	11.9281
P	M	195	105	40	3	p	2	4808.44	137.675	107.065	30.6096	13.2323	21.5592	128.526	-33.9957	644.596	26.951
P	M	195	105	40	3	p	3	5547.66	118.014	68.5101	49.5038	19.0161	8.5195	114.222	-20.58	474.389	22.0572
P	M	195	105	40	3	p	4	5414.27	94.1483	59.691	34.4573	11.4455	10.6326	92.3656	-17.6858	550.441	16.0127
P	M	195	105	40	3	p	5	6023.08	78.012	37.036	40.976	3.9603	8.6872	77.0259	-10.0533	706.446	10.0653
P	M	195	118	32	1	p	1	6784.03	94.9264	21.786	73.1404	14.0516	17.4176	89.2022	-9.5112	1207.41	25.2429
P	M	195	118	32	1	p	2	6252.41	75.0599	23.1954	51.8645	6.3497	14.0889	71.6452	-9.9288	848.571	16.5112
P	M	195	118	32	1	p	3	6531.1	64.3335	23.2063	41.1271	7.4809	9.648	62.1074	-9.9774	999.225	13.2744
P	M	195	118	32	1	p	4	3655.98	60.2553	18.96	41.2954	6.465	12.3063	57.0683	-9.9365	725.435	14.8751
P	M	195	118	32	1	p	5	5040.45	59.8741	24.517	35.3571	6.7986	10.8337	57.1816	-9.9581	825.076	13.9116
P	M	195	118	32	2	d	1	4745.73	86.9483	32.2519	54.6964	13.6412	17.379	80.4264	-10.0138	847.149	23.5174
P	M	195	118	32	2	d	2	5354.76	72.608	23.7045	48.9035	4.5688	16.6972	69.0856	-10.0705	869.567	17.646
P	M	195	118	32	2	d	3	5161.16	57.1688	28.5195	28.6493	5.6134	12.7859	53.4573	-10.0388	819.047	14.4414
P	M	195	118	32	2	d	4	5316.76	56.4252	23.5854	32.8398	4.8141	11.3033	53.3323	-10.0009	821.211	13.0051
P	M	195	118	32	2	d	5	5489.47	56.9649	21.8794	35.0855	4.2301	11.5728	54.359	-9.9945	839.928	12.6891
P	M	195	118	32	3	e	1	5052.76	63.2348	24.957	38.2778	5.2096	9.7877	61.3368	-9.7385	442.104	11.7422
P	M	195	118	32	3	e	2	4028.04	67.8976	29.189	38.7086	3.5636	9.6733	66.6427	-9.9321	610.455	10.6081
P	M	195	118	32	3	e	3	4873.52	64.7788	28.6101	36.1687	4.407	8.332	63.7433	-10.0434	532.88	9.9623
P	M	195	118	32	3	e	4	5902.43	70.0384	27.7615	42.2769	4.8786	9.5559	68.8176	-9.9251	688.714	11.2334
P	M	195	118	32	3	e	5	5165.81	77.0273	32.6234	44.4038	5.2952	11.5112	75.5942	-9.9463	917.975	13.1244
P	M	195	186	48	1	p	1	6361.4	113.734	25.9068	87.8267	19.6286	21.9826	108.104	-7.0764	1387.04	30.9011
P	M	195	186	48	1	p	2	5480.72	168.999	37.7849	131.214	21.0411	29.7701	163.06	-8.6118	1959.39	40.1528
P	M	195	186	48	1	p	3	5992.8	69.7988	21.1878	48.6111	11.1993	15.645	64.0951	-7.412	1303.12	20.3596
P	M	195	186	48	1	p	4	7118.02	104.075	39.9412	64.1339	16.468	24.3271	97.5988	-8.6519	2611.48	31.8654
P	M	195	186	48	1	p	5	7033.86	92.494	24.6169	67.8771	13.5287	21.9565	87.145	-8.5786	1591.69	26.6411
P	M	195	186	48	2	e	1	4209.47	109.561	29.5765	79.9845	12.8314	23.7834	104.452	-9.161	1392.48	30.2514
P	M	195	186	48	2	e	2	4945.13	101.124	35.3553	65.769	7.6836	22.0686	96.5006	-10.5513	1561.03	26.2391
P	M	195	186	48	2	e	3	6248.57	114.91	35.661	79.249	10.2575	27.462	109.162	-9.8479	2123.22	32.036
P	M	195	186	48	2	e	4	5331.83	108.018	35.1706	72.8478	7.0928	26.8252	102.698	-9.9179	1960.35	29.9623
P	M	195	186	48	2	e	5	8916.06	234.755	37.1434	197.612	22.3572	32.0514	228.849	-9.8704	1984.74	45.5891
P	M	195	186	48	3	d	1	2772.95	79.716	25.7026	54.0135	3.285	20.2054	75.9111	-8.4611	743.744	20.7853
P	M	195	186	48	3	d	2	3148.26	69.2597	23.1106	46.1491	3.1774	18.0987	65.1206	-8.5734	923.389	18.7143
P	M	195	186	48	3	d	3	4143.1	70.7831	22.4734	48.3096	6.5529	18.2805	66.3738	-8.5247	1183.66	20.5073
P	M	195	186	48	3	d	4	3256.66	70.3474	25.6658	44.6816	4.9685	17.4106	66.3995	-8.5967	910.52	18.6563
P	M	195	186	48	3	d	5	3582.14	68.0229	23.1084	44.9145	3.9	16.1956	64.2338	-8.5821	959.378	17.1462
P	M	200	108	39	1	d	1	6589.32	61.5905	25.785	35.8055	8.3583	9.7168	57.8034	-9.6016	963.845	14.1679
P	M	200	108	39	1	d	2	5832.06	59.1383	32.1152	27.023	8.5418	9.9429	55.0591	-9.665	810.888	14.422
P	M	200	108	39	1	d	3	5757.73	57.3879	20.7676	36.6203	6.6072	8.4654	55.5145	-9.2776	817.044	12.033
P	M	200	108	39	1	d	4	4701.04	53.6207	20.1174	33.5033	5.6741	8.1428	51.9359	-9.4993	822.226	11.2158
P	M	200	108	39	1	d	5	3418.82	52.5992	16.5086	36.0906	5.8868	7.337	50.9588	-9.5061	693.945	10.931
P	M	200	108	39	2	e	1	7961.6	76.5468	23.3542	53.1926	7.5574	11.9781	73.2747	-9.3821	551.479	15.2064
P	M	200	108	39	2	e	2	8022.95	109.907	24.493	85.4137	11.5411	16.0071	105.388	-9.4013	565.544	21.3609
P	M	200	108	39	2	e	3	9443.16	87.2643	29.6805	57.5838	9.9767	10.9295	84.6516	-9.2919	498.42	16.781
P	M	200	108	39	2	e	4	6462.07	92.3649	23.9581	68.4068	6.6649	12.423	90.3473	-9.3727	392.904	14.7446
P	M	200	108	39	2	e	5	5007.25	86.4365	24.6309	61.8055	5.0311	14.0401	84.5107	-9.1918	461.082	15.4232
P	M	200	108	39	3	p	1	7254.13	59.241	26.5292	32.7118	6.3663	8.7884	56.8395	-9.9072	668.719	11.725
P	M	200	108	39	3	p	2	8889.14	64.2202	23.3533	40.8669	6.2276	10.3197	60.9776	-8.1249	519.797	12.9389
P	M	200	108	39	3	p	3	6030.28	55.4326	22.5022	32.9303	5.507	9.265	53.1055	-8.8225	675.714	11.4918
P	M	200	108	39	3	p	4	7607.4	57.4919	23.1305	34.3614	5.6743	10.7689	54.5412	-8.0075	627.625	12.8434
P	M	200	108	39	3	p	5	8636.04	64.6479	28.3435	36.3044	6.1028	11.0104	61.2785	-9.1627	705.124	13.4696
P	M	200	111	39	1	d	1	4003.79	61.2448	33.249	27.9958	6.5855	9.0478	59.6387	-8.7733	711.689	12.4871
P	M	200	111	39	1	d	2	2505.09	48.8859	28.1419	20.744	5.012	7.8004	47.4691	-8.4503	337.911	10.4942
P	M	200	111	39	1	d	3	1567.56	53.3591	37.1992	16.1599	4.7399	9.8955	52.008	-8.5274	385.152	11.2986
P	M	200	111	39	1	d	4	2600.8	54.0147	31.5405	22.4743	6.081	8.6906	52.4525	-8.5327	540.672	11.7378
P	M	200	111	39	1	d	5	2221.77	55.4474	31.4079	24.0395	5.0973	10.4676	53.933	-8.4704	535.07	12.0982
P	M	200	111	39	2	e	1	2128.9	75.0151	37.7933	37.2218	4.0256	11.518	73.6532	-9.7159	158.543	12.5355
P	M	200	111	39	2	e	2	2109.35	62.3798	34.6832	27.6965	3.9005	10.6844	60.7753	-9.9886	136.885	11.5296
P	M	200	111	39	2	e	3	846.206	86.5619	41.6339	44.9279	5.7863	15.5438	84.41	-10.0061	213.102	17.0673
P	M	200	111	39	2	e	4	1623.34	93.7806	36.7875	56.993	7.2514	14.4669	91.5256	-10.0013	100.062	17.345
P	M	200	111	39	2	e	5	1009.2	85.8623	43.2342	42.6282	5.3791	16.4374	83.5932	-9.8803	232.396	17.5994
P	M	200	111	39	3	p	1	2578.55	51.939	31.6431	20.2959	4.5242	9.166	50.4255	-8.9815	382.288	10.7574
P	M	200	111	39	3	p	2	5016.42	57.2343	31.2562	25.9781	4.3071	8.9222	55.7839	-8.5792	325.792	10.4102
P	M	200	111	39	3	p	3	3126.13	52.6256	30.7441	21.8815	5.0788	8.3009	51.1336	-8.545	344.268	10.7285
P	M	200	111	39	3	p	4	5019.95	61.8043	33.6857	28.1186	5.3287	9.0741	60.3013	-8.4969	375.356	11.3522
P	M	200	111	39	3	p	5	4647.74	56.9587	30.086	26.8727	3.787	8.7977	55.7729	-8.6875	371.793	9.9131
P	M	205	109	35	1	d	1	2720.07	361.265	80.1929	281.072	52.3958	31.9295	352.458	-24.584	560.076	65.2599
P	M	205	109	35	1	d	2	2519.03	272.431	27.6093	244.822	43.8601	18.7987	264.516	-2.5117	479.138	50.9744
P	M	205	109	35	1	d	3	2865.37	228.258	44.1562	184.102	60.8647	17.3551	210.277	-10.6354	528.058	68.3712
P	M	205	109	35	1	d	4	3195.03	225.146	47.6062	177.54	50.828	20.3504	210.277	-12.4868	672.952	60.7203
P	M	205	109	35	1	d	5	3789.4	351.49	49.9972	301.492	60.0559	28.9616	332.343	-18.7112	682.14	74.5249
P	M	205	109	35	2	e	1	5579.25	248.208	53.6397	194.568	31.9797	34.7974	236.437	-5.1654	470.289	54.2348
P	M	205	109	35	2	e	2	6560.85	225.446	61.0656	164.38	40.7317	22.5279	215.986	-16.6575	574.093	50.0356
P	M	205	109	35	2	e	3	4319.68	217.279	38.0652	179.214	32.1026	28.4549	207.971	-2.4168	487.148	48.19
P	M	205	109	35	2	e	4	5514.28	257.049	64.7983	192.251	35.694	28.951	248.454	-11.6232	492.564	50.5238
P	M	205	109	35	2	e	5	6367.14	373.675	60.4795	313.196	42.8678	43.6743	353.5	-12.6422	789.614	69.1347
P	M	205	109	35	3	p	1	2950.32	208.242	24.2679	183.974	41.7215	33.4156	193.56	3.2563	507.766	61.7228
P	M	205	109	35	3	p	2	3354.44	255.127	57.3931	197.734	30.727	26.0617	244.842	-24.7643	565.148	45.341
P	M	205	109	35	3	p	3	3880.12	253.508	63.2432	190.265	29.9837	38.8738	244.769	23.4054	791.186	54.5058
P	M	205	109	35	3	p	4	3908.16	198.939	37.6754	161.264	29.6995	25.7879	186.724	-6.2038	722.743	43.4242
P	M	205	109	35	3	p	5	4166.04	355.787	74.6402	281.147	35.9976	34.2801	348.148	-5.8298	1019.95	55.6202

## Sheet: SELECTED
Level A = advanced, P = professional	Sex	Height	Weight	Age	Order	Technique d = direct p= palm strike e= elbow strike	Trial	Peak Force
		cm	kg	years				N
A	F	157	53	23	1	d	1	776.396
A	F	157	53	23	1	d	2	1176.96
A	F	157	53	23	1	d	3	1124.84
A	F	157	53	23	1	d	4	990.87
A	F	157	53	23	1	d	5	810.104
A	F	157	53	23	2	p	1	1245.43
A	F	157	53	23	2	p	2	1002.64
A	F	157	53	23	2	p	3	1506.49
A	F	157	53	23	2	p	4	1123.67
A	F	157	53	23	2	p	5	1488.08
A	F	157	53	23	3	e	1	1251.43
A	F	157	53	23	3	e	2	1559.46
A	F	157	53	23	3	e	3	816.383
A	F	157	53	23	3	e	4	602.254
A	F	157	53	23	3	e	5	1425.46
A	F	159	54	20	1	d	1	3265.45
A	F	159	54	20	1	d	2	2539
A	F	159	54	20	1	d	3	3813.54
A	F	159	54	20	1	d	4	2977.72
A	F	159	54	20	1	d	5	3825.03
A	F	159	54	20	2	p	1	3989.86
A	F	159	54	20	2	p	2	4348.08
A	F	159	54	20	2	p	3	4875.05
A	F	159	54	20	2	p	4	4421.41
A	F	159	54	20	2	p	5	4846.08
A	F	159	54	20	3	e	1	4915.33
A	F	159	54	20	3	e	2	5038.27
A	F	159	54	20	3	e	3	5115.76
A	F	159	54	20	3	e	4	5438.79
A	F	159	54	20	3	e	5	4292.08
A	F	159	58	20	1	p	1	2104.35
A	F	159	58	20	1	p	2	2642.4
A	F	159	58	20	1	p	3	3006.56
A	F	159	58	20	1	p	4	2544.61
A	F	159	58	20	1	p	5	1829.71
A	F	159	58	20	2	d	1	1869.09
A	F	159	58	20	2	d	2	1263.66
A	F	159	58	20	2	d	3	1415.48
A	F	159	58	20	2	d	4	1569.76
A	F	159	58	20	2	d	5	1962.68
A	F	159	58	20	3	e	1	1587.05
A	F	159	58	20	3	e	2	327.63
A	F	159	58	20	3	e	3	1600.77
A	F	159	58	20	3	e	4	1735.33
A	F	159	58	20	3	e	5	1676.41
A	F	160	55	21	1	p	1	2246.6
A	F	160	55	21	1	p	2	2239.45
A	F	160	55	21	1	p	3	2360.76
A	F	160	55	21	1	p	4	3232.5
A	F	160	55	21	1	p	5	2994.48
A	F	160	55	21	2	d	1	1302.41
A	F	160	55	21	2	d	2	2333.95
A	F	160	55	21	2	d	3	1383.39
A	F	160	55	21	2	d	4	1730.45
A	F	160	55	21	2	d	5	1376.43
A	F	160	55	21	3	e	1	2192.09
A	F	160	55	21	3	e	2	2121.41
A	F	160	55	21	3	e	3	2737.11
A	F	160	55	21	3	e	4	3177.84
A	F	160	55	21	3	e	5	3140.3
A	F	161	59	23	1	d	1	1190.68
A	F	161	59	23	1	d	2	1548.11
A	F	161	59	23	1	d	3	1348.17
A	F	161	59	23	1	d	4	1274.6
A	F	161	59	23	1	d	5	1311.19
A	F	161	59	23	2	p	1	2411.41
A	F	161	59	23	2	p	2	2616.7
A	F	161	59	23	2	p	3	1660.53
A	F	161	59	23	2	p	4	1629.19
A	F	161	59	23	2	p	5	2676.09
A	F	161	59	23	3	e	1	726.999
A	F	161	59	23	3	e	2	1945.25
A	F	161	59	23	3	e	3	1960.5
A	F	161	59	23	3	e	4	2218.87
A	F	161	59	23	3	e	5	2075.27
A	F	161	71	19	1	e	1	2308.06
A	F	161	71	19	1	e	2	2634.58
A	F	161	71	19	1	e	3	2948.03
A	F	161	71	19	1	e	4	1697.8
A	F	161	71	19	1	e	5	2567.15
A	F	161	71	19	2	d	1	648.392
A	F	161	71	19	2	d	2	1486.6
A	F	161	71	19	2	d	3	765.218
A	F	161	71	19	2	d	4	1038.58
A	F	161	71	19	2	d	5	956.74
A	F	161	71	19	3	p	1	3020.42
A	F	161	71	19	3	p	2	3244.66
A	F	161	71	19	3	p	3	1995.88
A	F	161	71	19	3	p	4	2311.5
A	F	161	71	19	3	p	5	2027.02
A	F	162	55	21	1	d	1	731.015
A	F	162	55	21	1	d	2	930.926
A	F	162	55	21	1	d	3	1171.33
A	F	162	55	21	1	d	4	1164.12
A	F	162	55	21	1	d	5	1220.93
A	F	162	55	21	2	p	1	2563.37
A	F	162	55	21	2	p	2	2637.92
A	F	162	55	21	2	p	3	2239.71
A	F	162	55	21	2	p	4	2296.39
A	F	162	55	21	2	p	5	2743.37
A	F	162	55	21	3	e	1	1827.88
A	F	162	55	21	3	e	2	2583.61
A	F	162	55	21	3	e	3	2505.37
A	F	162	55	21	3	e	4	2184.75
A	F	162	55	21	3	e	5	2016.46
A	F	163	51	19	1	d	1	2093.6
A	F	163	51	19	1	d	2	1980.66
A	F	163	51	19	1	d	3	2964.72
A	F	163	51	19	1	d	4	2256.29
A	F	163	51	19	1	d	5	2734.45
A	F	163	51	19	2	p	1	4059.2
A	F	163	51	19	2	p	2	3087.56
A	F	163	51	19	2	p	3	4611.78
A	F	163	51	19	2	p	4	3738.94
A	F	163	51	19	2	p	5	4097.15
A	F	163	51	19	3	e	1	2410.78
A	F	163	51	19	3	e	2	2730.22
A	F	163	51	19	3	e	3	2325.14
A	F	163	51	19	3	e	4	2768.44
A	F	163	51	19	3	e	5	2658.77
A	F	163	53	21	1	p	1	1768.92
A	F	163	53	21	1	p	2	1788.99
A	F	163	53	21	1	p	3	1802.21
A	F	163	53	21	1	p	4	2078.87
A	F	163	53	21	1	p	5	2174.57
A	F	163	53	21	2	e	1	1880.68
A	F	163	53	21	2	e	2	2094.93
A	F	163	53	21	2	e	3	1790.82
A	F	163	53	21	2	e	4	1487.43
A	F	163	53	21	2	e	5	1441.53
A	F	163	53	21	3	d	1	1099.72
A	F	163	53	21	3	d	2	1535.95
A	F	163	53	21	3	d	3	1247.9
A	F	163	53	21	3	d	4	815.031
A	F	163	53	21	3	d	5	1433.95
A	F	163	54	21	1	d	1	2102.26
A	F	163	54	21	1	d	2	2102.48
A	F	163	54	21	1	d	3	1928.62
A	F	163	54	21	1	d	4	1581.77
A	F	163	54	21	1	d	5	1672.01
A	F	163	54	21	2	e	1	2799.21
A	F	163	54	21	2	e	2	1810.94
A	F	163	54	21	2	e	3	2197.73
A	F	163	54	21	2	e	4	2137.16
A	F	163	54	21	2	e	5	2063.6
A	F	163	54	21	3	p	1	3471.65
A	F	163	54	21	3	p	2	2731.67
A	F	163	54	21	3	p	3	2990.1
A	F	163	54	21	3	p	4	3715.69
A	F	163	54	21	3	p	5	2424.51
A	F	163	64	23	1	d	1	2780.98
A	F	163	64	23	1	d	2	4518.54
A	F	163	64	23	1	d	3	1874.85
A	F	163	64	23	1	d	4	2619.96
A	F	163	64	23	1	d	5	2722.54
A	F	163	64	23	2	p	1	2947.25
A	F	163	64	23	2	p	2	2971.95
A	F	163	64	23	2	p	3	5433.57
A	F	163	64	23	2	p	4	4647.06
A	F	163	64	23	2	p	5	3671.41
A	F	163	64	23	3	e	1	5841.77
A	F	163	64	23	3	e	2	6703.47
A	F	163	64	23	3	e	3	4129.86
A	F	163	64	23	3	e	4	3728.97
A	F	163	64	23	3	e	5	5315.58
A	F	164	71	20	1	d	1	894.831
A	F	164	71	20	1	d	2	1715.55
A	F	164	71	20	1	d	3	933.157
A	F	164	71	20	1	d	4	710.293
A	F	164	71	20	1	d	5	636.809
A	F	164	71	20	2	p	1	2740.62
A	F	164	71	20	2	p	2	3169.54
A	F	164	71	20	2	p	3	3490.93
A	F	164	71	20	2	p	4	2888.15
A	F	164	71	20	2	p	5	1704.44
A	F	164	71	20	3	e	1	1333.34
A	F	164	71	20	3	e	2	1882.03
A	F	164	71	20	3	e	3	2042.51
A	F	164	71	20	3	e	4	2217.14
A	F	164	71	20	3	e	5	2692.98
A	F	165	55	20	1	d	1	1081.87
A	F	165	55	20	1	d	2	709.7
A	F	165	55	20	1	d	3	1006.64
A	F	165	55	20	1	d	4	1007.69
A	F	165	55	20	1	d	5	1505.14
A	F	165	55	20	2	p	1	3144.35
A	F	165	55	20	2	p	2	1867.6
A	F	165	55	20	2	p	3	2154.46
A	F	165	55	20	2	p	4	2847.17
A	F	165	55	20	2	p	5	2313.33
A	F	165	55	20	3	e	1	1550.78
A	F	165	55	20	3	e	2	2103.7
A	F	165	55	20	3	e	3	1772.08
A	F	165	55	20	3	e	4	2510.24
A	F	165	55	20	3	e	5	1865.77
A	F	165	72	20	1	d	1	4252.06
A	F	165	72	20	1	d	2	4876.58
A	F	165	72	20	1	d	3	5801.12
A	F	165	72	20	1	d	4	2508.63
A	F	165	72	20	1	d	5	3091.24
A	F	165	72	20	2	p	1	4330.84
A	F	165	72	20	2	p	2	4739.57
A	F	165	72	20	2	p	3	4661.09
A	F	165	72	20	2	p	4	5580.89
A	F	165	72	20	2	p	5	5548.43
A	F	165	72	20	3	e	1	5227.72
A	F	165	72	20	3	e	2	4420.12
A	F	165	72	20	3	e	3	2874.82
A	F	165	72	20	3	e	4	3793.92
A	F	165	72	20	3	e	5	2080.37
A	F	167	57	21	1	p	1	1665.41
A	F	167	57	21	1	p	2	3338.78
A	F	167	57	21	1	p	3	2860.73
A	F	167	57	21	1	p	4	3821.99
A	F	167	57	21	1	p	5	2095.55
A	F	167	57	21	2	d	2	1915.7
A	F	167	57	21	2	d	3	1248.47
A	F	167	57	21	2	d	4	584.659
A	F	167	57	21	2	d	5	1920.68
A	F	167	57	21	3	e	1	950.273
A	F	167	57	21	3	e	2	1734.9
A	F	167	57	21	3	e	3	1935.33
A	F	167	57	21	3	e	4	1668.75
A	F	167	57	21	3	e	5	1828.79
A	F	167	63	23	1	p	1	2361.74
A	F	167	63	23	1	p	2	2690.79
A	F	167	63	23	1	p	3	3035.38
A	F	167	63	23	1	p	4	2967.12
A	F	167	63	23	1	p	5	2854.75
A	F	167	63	23	2	e	1	3965.48
A	F	167	63	23	2	e	2	1825.78
A	F	167	63	23	2	e	3	2166.62
A	F	167	63	23	2	e	4	2202.48
A	F	167	63	23	2	e	5	3218.58
A	F	167	63	23	3	d	1	2225.5
A	F	167	63	23	3	d	2	1621.47
A	F	167	63	23	3	d	3	1230.24
A	F	167	63	23	3	d	4	1319.97
A	F	167	63	23	3	d	5	659.42
A	F	167	73	21	1	e	1	2245.93
A	F	167	73	21	1	e	2	2458.7
A	F	167	73	21	1	e	3	2252.76
A	F	167	73	21	1	e	4	1960.02
A	F	167	73	21	1	e	5	1670.95
A	F	167	73	21	2	p	1	1838.57
A	F	167	73	21	2	p	2	2831.26
A	F	167	73	21	2	p	3	2489.05
A	F	167	73	21	2	p	4	2583.61
A	F	167	73	21	2	p	5	3470.41
A	F	167	73	21	3	d	1	1359.5
A	F	167	73	21	3	d	2	1450.97
A	F	167	73	21	3	d	3	1295.69
A	F	167	73	21	3	d	4	1276.64
A	F	167	73	21	3	d	5	1175.96
A	F	167	77	22	1	d	1	1973.91
A	F	167	77	22	1	d	2	2731.57
A	F	167	77	22	1	d	3	692.032
A	F	167	77	22	1	d	4	1788.15
A	F	167	77	22	1	d	5	2047.6
A	F	167	77	22	2	p	1	2957.04
A	F	167	77	22	2	p	2	2352.14
A	F	167	77	22	2	p	3	3194.37
A	F	167	77	22	2	p	4	2549.7
A	F	167	77	22	2	p	5	3632.69
A	F	167	77	22	3	e	1	2182.64
A	F	167	77	22	3	e	2	2339.6
A	F	167	77	22	3	e	3	2739.68
A	F	167	77	22	3	e	4	2914.02
A	F	167	77	22	3	e	5	4048.06
A	F	168	55	21	1	d	1	1563.77
A	F	168	55	21	1	d	2	1287.06
A	F	168	55	21	1	d	3	1633.58
A	F	168	55	21	1	d	4	1374.47
A	F	168	55	21	1	d	5	1453.96
A	F	168	55	21	2	e	1	2541.62
A	F	168	55	21	2	e	2	2190.03
A	F	168	55	21	2	e	3	1909.16
A	F	168	55	21	2	e	4	2431.42
A	F	168	55	21	2	e	5	2311.63
A	F	168	55	21	3	p	1	3224.87
A	F	168	55	21	3	p	2	2287.03
A	F	168	55	21	3	p	3	2602.54
A	F	168	55	21	3	p	4	2108.83
A	F	168	55	21	3	p	5	2760.09
A	F	168	57	23	1	p	1	4432.27
A	F	168	57	23	1	p	2	3554.16
A	F	168	57	23	1	p	3	2875.97
A	F	168	57	23	1	p	4	4114.72
A	F	168	57	23	1	p	5	4980.62
A	F	168	57	23	2	d	1	1691.15
A	F	168	57	23	2	d	2	2086.81
A	F	168	57	23	2	d	3	1733.95
A	F	168	57	23	2	d	4	2433.95
A	F	168	57	23	2	d	5	1176.79
A	F	168	57	23	3	e	1	1264.99
A	F	168	57	23	3	e	2	2133.29
A	F	168	57	23	3	e	3	2774.61
A	F	168	57	23	3	e	4	1203.55
A	F	168	57	23	3	e	5	973.606
A	F	169	65	20	1	p	1	2449.65
A	F	169	65	20	1	p	2	3409.41
A	F	169	65	20	1	p	3	2736.99
A	F	169	65	20	1	p	4	2127.29
A	F	169	65	20	1	p	5	2333.79
A	F	169	65	20	2	d	1	1576.81
A	F	169	65	20	2	d	2	1093.42
A	F	169	65	20	2	d	3	1109.4
A	F	169	65	20	2	d	4	1401.41
A	F	169	65	20	2	d	5	1535.93
A	F	169	65	20	3	e	1	4056.15
A	F	169	65	20	3	e	2	3074.23
A	F	169	65	20	3	e	3	1890.5
A	F	169	65	20	3	e	4	3226.37
A	F	169	65	20	3	e	5	3728.03
A	F	170	63	21	1	p	1	3863.96
A	F	170	63	21	1	p	2	2401.33
A	F	170	63	21	1	p	3	2628.11
A	F	170	63	21	1	p	4	2724.47
A	F	170	63	21	1	p	5	3060.95
A	F	170	63	21	2	d	1	1447.28
A	F	170	63	21	2	d	2	1856.33
A	F	170	63	21	2	d	3	1421.12
A	F	170	63	21	2	d	4	987.246
A	F	170	63	21	2	d	5	1642.35
A	F	170	63	21	3	e	1	1375.56
A	F	170	63	21	3	e	2	1780.24
A	F	170	63	21	3	e	3	2325.24
A	F	170	63	21	3	e	4	1900.59
A	F	170	63	21	3	e	5	2550.2
A	F	170	65	23	1	p	1	2517.43
A	F	170	65	23	1	p	2	3417.87
A	F	170	65	23	1	p	3	3338.51
A	F	170	65	23	1	p	4	3186.37
A	F	170	65	23	1	p	5	2778.96
A	F	170	65	23	2	d	1	1618.52
A	F	170	65	23	2	d	2	1417.37
A	F	170	65	23	2	d	3	586.633
A	F	170	65	23	2	d	4	739.752
A	F	170	65	23	2	d	5	1670.62
A	F	170	65	23	3	e	1	4534.39
A	F	170	65	23	3	e	2	1354.02
A	F	170	65	23	3	e	3	4003.16
A	F	170	65	23	3	e	4	2432.23
A	F	170	65	23	3	e	5	2854.12
A	F	174	63	20	1	d	1	1370.29
A	F	174	63	20	1	d	2	2826.8
A	F	174	63	20	1	d	3	873.104
A	F	174	63	20	1	d	4	1081.5
A	F	174	63	20	1	d	5	2454.11
A	F	174	63	20	2	p	1	3249.26
A	F	174	63	20	2	p	2	2813.62
A	F	174	63	20	2	p	3	3983.99
A	F	174	63	20	2	p	4	3179.55
A	F	174	63	20	2	p	5	2391.38
A	F	174	63	20	3	e	1	2114.54
A	F	174	63	20	3	e	2	1425.21
A	F	174	63	20	3	e	3	2473.93
A	F	174	63	20	3	e	4	2560
A	F	174	63	20	3	e	5	1630.08
A	F	174	66	21	1	d	1	1638.46
A	F	174	66	21	1	d	2	1915.99
A	F	174	66	21	1	d	3	2306.62
A	F	174	66	21	1	d	4	718.942
A	F	174	66	21	1	d	5	2102.8
A	F	174	66	21	2	e	1	2893.14
A	F	174	66	21	2	e	2	2581.68
A	F	174	66	21	2	e	3	2776.9
A	F	174	66	21	2	e	4	2336.49
A	F	174	66	21	2	e	5	2301.78
A	F	174	66	21	3	p	1	2463.08
A	F	174	66	21	3	p	2	2522.55
A	F	174	66	21	3	p	3	3391.99
A	F	174	66	21	3	p	4	2702.01
A	F	174	66	21	3	p	5	2816.28
A	F	174	70	22	1	p	1	1971.47
A	F	174	70	22	1	p	2	1960.24
A	F	174	70	22	1	p	3	1897.34
A	F	174	70	22	1	p	4	2084.21
A	F	174	70	22	1	p	5	2686.2
A	F	174	70	22	2	e	1	1283.37
A	F	174	70	22	2	e	2	1077.57
A	F	174	70	22	2	e	3	1609.63
A	F	174	70	22	2	e	4	2105.35
A	F	174	70	22	2	e	5	2150.45
A	F	174	70	22	3	d	1	944.826
A	F	174	70	22	3	d	2	1211.51
A	F	174	70	22	3	d	3	491.005
A	F	174	70	22	3	d	4	1094.19
A	F	174	70	22	3	d	5	848.446
A	F	175	64	23	1	p	1	3050.13
A	F	175	64	23	1	p	2	2291.51
A	F	175	64	23	1	p	3	3080.92
A	F	175	64	23	1	p	4	2181.96
A	F	175	64	23	1	p	5	1852.8
A	F	175	64	23	2	e	1	1903.41
A	F	175	64	23	2	e	2	2146.43
A	F	175	64	23	2	e	3	1303.86
A	F	175	64	23	2	e	4	1812.32
A	F	175	64	23	2	e	5	2025.05
A	F	175	64	23	3	d	1	1567.37
A	F	175	64	23	3	d	2	2182.02
A	F	175	64	23	3	d	3	1334.78
A	F	175	64	23	3	d	4	1547.1
A	F	175	64	23	3	d	5	2438.09
A	F	178	57	20	1	p	1	3349.68
A	F	178	57	20	1	p	2	4317.2
A	F	178	57	20	1	p	3	4290.63
A	F	178	57	20	1	p	4	3765.55
A	F	178	57	20	1	p	5	4703.95
A	F	178	57	20	2	e	1	2877.63
A	F	178	57	20	2	e	2	2124.45
A	F	178	57	20	2	e	3	3078.09
A	F	178	57	20	2	e	4	2239.34
A	F	178	57	20	2	e	5	4198.82
A	F	178	57	20	3	d	1	1748
A	F	178	57	20	3	d	2	2097.5
A	F	178	57	20	3	d	3	2103.9
A	F	178	57	20	3	d	4	1457.92
A	F	178	57	20	3	d	5	1086.68
A	F	179	61	21	1	d	1	1488.23
A	F	179	61	21	1	d	2	2078.74
A	F	179	61	21	1	d	3	1293.15
A	F	179	61	21	1	d	4	1481.16
A	F	179	61	21	1	d	5	2055.41
A	F	179	61	21	2	p	1	3447.34
A	F	179	61	21	2	p	2	2654.45
A	F	179	61	21	2	p	3	2470.61
A	F	179	61	21	2	p	4	3662.33
A	F	179	61	21	2	p	5	3382.28
A	F	179	61	21	3	e	1	2641.32
A	F	179	61	21	3	e	2	2662.85
A	F	179	61	21	3	e	3	2772.85
A	F	179	61	21	3	e	4	3382.3
A	F	179	61	21	3	e	5	4314.44
A	M	164	58	20	1	d	1	5066.13
A	M	164	58	20	1	d	2	5584.42
A	M	164	58	20	1	d	3	2899.79
A	M	164	58	20	1	d	4	5031.43
A	M	164	58	20	1	d	5	4936.1
A	M	164	58	20	2	p	1	4575.53
A	M	164	58	20	2	p	2	5230.29
A	M	164	58	20	2	p	3	4242.57
A	M	164	58	20	2	p	4	1833.57
A	M	164	58	20	2	p	5	3712.88
A	M	164	58	20	3	e	1	2353.9
A	M	164	58	20	3	e	2	4991.41
A	M	164	58	20	3	e	3	6402.78
A	M	164	58	20	3	e	4	6087.44
A	M	164	58	20	3	e	5	5389.88
A	M	168	77	45	1	d	1	2559.68
A	M	168	77	45	1	d	2	2536.99
A	M	168	77	45	1	d	3	2436.8
A	M	168	77	45	1	d	4	2345.89
A	M	168	77	45	1	d	5	2981.67
A	M	168	77	45	2	e	1	5432.09
A	M	168	77	45	2	e	2	3037.11
A	M	168	77	45	2	e	3	2810.99
A	M	168	77	45	2	e	4	3017.25
A	M	168	77	45	2	e	5	2774.39
A	M	168	77	45	3	p	1	3429
A	M	168	77	45	3	p	2	3405.26
A	M	168	77	45	3	p	3	3087.62
A	M	168	77	45	3	p	4	6342.48
A	M	168	77	45	3	p	5	4330.58
A	M	169	69	21	1	d	1	3349.1
A	M	169	69	21	1	d	2	2289.48
A	M	169	69	21	1	d	3	2547.75
A	M	169	69	21	1	d	4	3010.52
A	M	169	69	21	1	d	5	4523.56
A	M	169	69	21	2	p	1	4637.02
A	M	169	69	21	2	p	2	4109.57
A	M	169	69	21	2	p	3	3670.46
A	M	169	69	21	2	p	4	4879.88
A	M	169	69	21	2	p	5	4862.05
A	M	169	69	21	3	e	1	3144.29
A	M	169	69	21	3	e	2	4329.99
A	M	169	69	21	3	e	3	3414.96
A	M	169	69	21	3	e	4	4916.99
A	M	169	69	21	3	e	5	3640.83
A	M	170	58	20	1	d	1	1700.72
A	M	170	58	20	1	d	2	1751.37
A	M	170	58	20	1	d	3	2672.84
A	M	170	58	20	1	d	4	1718.4
A	M	170	58	20	1	d	5	2620.2
A	M	170	58	20	2	e	1	4554.45
A	M	170	58	20	2	e	2	4651.88
A	M	170	58	20	2	e	4	3614.03
A	M	170	58	20	2	e	5	5603.19
A	M	170	58	20	3	p	1	6086.29
A	M	170	58	20	3	p	3	6846.07
A	M	170	58	20	3	p	4	3999.03
A	M	170	58	20	3	p	5	5183.96
A	M	170	75	20	1	d	1	4696.4
A	M	170	75	20	1	d	2	3645.53
A	M	170	75	20	1	d	3	3764.02
A	M	170	75	20	1	d	4	2626.25
A	M	170	75	20	1	d	5	2994.35
A	M	170	75	20	2	e	1	6133.18
A	M	170	75	20	2	e	2	5579.42
A	M	170	75	20	2	e	3	5905.97
A	M	170	75	20	2	e	4	3764.42
A	M	170	75	20	2	e	5	7146.13
A	M	170	75	20	3	p	1	5619.35
A	M	170	75	20	3	p	2	4836.95
A	M	170	75	20	3	p	3	4806.44
A	M	170	75	20	3	p	4	4737.19
A	M	170	75	20	3	p	5	4807.87
A	M	170	77	23	1	p	1	4148.41
A	M	170	77	23	1	p	2	5323.65
A	M	170	77	23	1	p	3	3298.55
A	M	170	77	23	1	p	4	3458.35
A	M	170	77	23	1	p	5	4953.3
A	M	170	77	23	2	d	1	2438.92
A	M	170	77	23	2	d	2	3227.34
A	M	170	77	23	2	d	3	5000.87
A	M	170	77	23	2	d	4	2646.95
A	M	170	77	23	2	d	5	2589.13
A	M	170	77	23	3	e	1	5870.96
A	M	170	77	23	3	e	2	6708.81
A	M	170	77	23	3	e	3	9397.7
A	M	170	77	23	3	e	4	7769.05
A	M	170	77	23	3	e	5	7326.81
A	M	171	61	20	1	e	1	3619.42
A	M	171	61	20	1	e	2	3938.44
A	M	171	61	20	1	e	3	3058.86
A	M	171	61	20	1	e	4	3507.17
A	M	171	61	20	1	e	5	3162.75
A	M	171	61	20	2	d	1	2301.96
A	M	171	61	20	2	d	2	1906.87
A	M	171	61	20	2	d	3	1430.8
A	M	171	61	20	2	d	4	1643.87
A	M	171	61	20	2	d	5	1679.81
A	M	171	61	20	3	p	1	2256.12
A	M	171	61	20	3	p	2	2281.33
A	M	171	61	20	3	p	3	2173.03
A	M	171	61	20	3	p	4	1979.97
A	M	171	61	20	3	p	5	2082.36
A	M	171	64	20	1	e	1	2213.44
A	M	171	64	20	1	e	2	2832.34
A	M	171	64	20	1	e	3	1696.63
A	M	171	64	20	1	e	4	3237.19
A	M	171	64	20	1	e	5	2759.84
A	M	171	64	20	2	d	1	2601.88
A	M	171	64	20	2	d	2	2267.85
A	M	171	64	20	2	d	3	2091.35
A	M	171	64	20	2	d	4	1721.96
A	M	171	64	20	2	d	5	1331.79
A	M	171	64	20	3	p	1	3283.37
A	M	171	64	20	3	p	2	3202.44
A	M	171	64	20	3	p	3	4104.32
A	M	171	64	20	3	p	4	4508.24
A	M	171	64	20	3	p	5	3987.17
A	M	172	72	20	1	e	1	3669.95
A	M	172	72	20	1	e	2	3623.33
A	M	172	72	20	1	e	3	3942.1
A	M	172	72	20	1	e	4	2265.37
A	M	172	72	20	1	e	5	2343.74
A	M	172	72	20	2	d	1	1769.47
A	M	172	72	20	2	d	2	2536.71
A	M	172	72	20	2	d	3	2236.16
A	M	172	72	20	2	d	4	3121.91
A	M	172	72	20	2	d	5	2067.29
A	M	172	72	20	3	p	1	4961.56
A	M	172	72	20	3	p	2	5483.97
A	M	172	72	20	3	p	3	4760.89
A	M	173	75	39	1	p	1	3746.58
A	M	173	75	39	1	p	2	5358.94
A	M	173	75	39	1	p	3	6382.54
A	M	173	75	39	1	p	4	7348.53
A	M	173	75	39	1	p	5	5717.85
A	M	173	75	39	2	e	1	10220
A	M	173	75	39	2	e	2	6724.51
A	M	173	75	39	2	e	3	8830.76
A	M	173	75	39	2	e	4	6795.87
A	M	173	75	39	2	e	5	10465
A	M	173	75	39	3	d	1	4594.01
A	M	173	75	39	3	d	2	3295.9
A	M	173	75	39	3	d	3	3544.71
A	M	173	75	39	3	d	4	3467.62
A	M	173	75	39	3	d	5	2270.49
A	M	174	69	21	1	d	1	6238.26
A	M	174	69	21	1	d	2	5536.5
A	M	174	69	21	1	d	3	3350.37
A	M	174	69	21	1	d	4	1900.33
A	M	174	69	21	1	d	5	2652.26
A	M	174	69	21	2	e	1	8006.12
A	M	174	69	21	2	e	2	8177.27
A	M	174	69	21	2	e	3	8207.04
A	M	174	69	21	2	e	4	7414.36
A	M	174	69	21	2	e	5	10469.2
A	M	174	69	21	3	p	1	7574.22
A	M	174	69	21	3	p	2	5285.63
A	M	174	69	21	3	p	3	4883.39
A	M	174	69	21	3	p	4	3987.53
A	M	174	69	21	3	p	5	7585.39
A	M	174	78	37	1	p	1	3485.89
A	M	174	78	37	1	p	2	3665.63
A	M	174	78	37	1	p	3	3850.11
A	M	174	78	37	1	p	4	2302.37
A	M	174	78	37	1	p	5	2869.95
A	M	174	78	37	2	d	1	838.846
A	M	174	78	37	2	d	2	1379.04
A	M	174	78	37	2	d	3	1595.26
A	M	174	78	37	2	d	4	613.909
A	M	174	78	37	2	d	5	2132.31
A	M	174	78	37	3	e	1	2500.02
A	M	174	78	37	3	e	2	2697.6
A	M	174	78	37	3	e	3	3123.39
A	M	174	78	37	3	e	4	2750.45
A	M	174	78	37	3	e	5	3344.14
A	M	174	95	42	1	d	1	5620.5
A	M	174	95	42	1	d	2	4214.62
A	M	174	95	42	1	d	3	4068.71
A	M	174	95	42	1	d	4	4142.56
A	M	174	95	42	1	d	5	3696.55
A	M	174	95	42	2	e	1	3154.25
A	M	174	95	42	2	e	2	2588.53
A	M	174	95	42	2	e	3	3685.74
A	M	174	95	42	2	e	4	2270.84
A	M	174	95	42	2	e	5	3599.49
A	M	174	95	42	3	p	1	5656.94
A	M	174	95	42	3	p	2	5319.94
A	M	174	95	42	3	p	3	3764.86
A	M	174	95	42	3	p	4	5173.78
A	M	174	95	42	3	p	5	6138.63
A	M	175	61	22	1	d	1	2811.18
A	M	175	61	22	1	d	2	5333.28
A	M	175	61	22	1	d	3	5081.18
A	M	175	61	22	1	d	4	1719.07
A	M	175	61	22	1	d	5	2725.53
A	M	175	61	22	2	e	1	7545.32
A	M	175	61	22	2	e	2	5610.25
A	M	175	61	22	2	e	3	3753.94
A	M	175	61	22	2	e	4	3218.28
A	M	175	61	22	2	e	5	6693.35
A	M	175	61	22	3	p	1	7829.36
A	M	175	61	22	3	p	2	7677.6
A	M	175	61	22	3	p	3	4685.52
A	M	175	61	22	3	p	4	4396.5
A	M	175	61	22	3	p	5	5585.18
A	M	175	86	42	1	d	1	3110.51
A	M	175	86	42	1	d	2	3144.64
A	M	175	86	42	1	d	3	3288.61
A	M	175	86	42	1	d	4	5083.19
A	M	175	86	42	1	d	5	4276.25
A	M	175	86	42	2	e	1	8102.35
A	M	175	86	42	2	e	2	4713.19
A	M	175	86	42	2	e	3	6853.41
A	M	175	86	42	2	e	4	4660.5
A	M	175	86	42	2	e	5	6474.97
A	M	175	86	42	3	p	1	4020.18
A	M	175	86	42	3	p	2	5142.38
A	M	175	86	42	3	p	3	6545.68
A	M	175	86	42	3	p	4	6502.4
A	M	175	86	42	3	p	5	6875.1
A	M	176	68	21	1	d	1	1907.62
A	M	176	68	21	1	d	2	2688.76
A	M	176	68	21	1	d	3	2620.25
A	M	176	68	21	1	d	4	2485.72
A	M	176	68	21	1	d	5	3509.03
A	M	176	68	21	2	e	1	1859.57
A	M	176	68	21	2	e	2	4057.26
A	M	176	68	21	2	e	3	6489.57
A	M	176	68	21	2	e	4	3105.59
A	M	176	68	21	2	e	5	6432.61
A	M	176	68	21	3	p	1	4855.89
A	M	176	68	21	3	p	2	4363.45
A	M	176	68	21	3	p	3	3659.6
A	M	176	68	21	3	p	4	4451.97
A	M	176	68	21	3	p	5	3011.91
A	M	176	96	40	1	d	1	5851.34
A	M	176	96	40	1	d	2	6620.57
A	M	176	96	40	1	d	3	4944.45
A	M	176	96	40	1	d	4	4737.49
A	M	176	96	40	1	d	5	5565.86
A	M	176	96	40	2	p	1	4950.97
A	M	176	96	40	2	p	2	3454.01
A	M	176	96	40	2	p	3	5646.11
A	M	176	96	40	2	p	4	4695.19
A	M	176	96	40	2	p	5	3594.73
A	M	176	96	40	3	e	1	6415.08
A	M	176	96	40	3	e	2	7181.6
A	M	176	96	40	3	e	3	6828.49
A	M	176	96	40	3	e	4	9077.85
A	M	176	96	40	3	e	5	6861.77
A	M	177	64	23	1	p	1	5405.85
A	M	177	64	23	1	p	2	3583.23
A	M	177	64	23	1	p	3	4636.14
A	M	177	64	23	1	p	4	3417.68
A	M	177	64	23	1	p	5	4963.75
A	M	177	64	23	2	e	1	5786.43
A	M	177	64	23	2	e	2	3061.08
A	M	177	64	23	2	e	3	5428.81
A	M	177	64	23	2	e	4	1795.02
A	M	177	64	23	2	e	5	4285.81
A	M	177	64	23	3	d	1	4082.7
A	M	177	64	23	3	d	2	4522.75
A	M	177	64	23	3	d	3	3150.98
A	M	177	64	23	3	d	4	3322.73
A	M	177	64	23	3	d	5	3557.52
A	M	178	65	21	1	p	1	3773.37
A	M	178	65	21	1	p	2	5131.4
A	M	178	65	21	1	p	3	3954.7
A	M	178	65	21	1	p	4	3220.45
A	M	178	65	21	1	p	5	3276.84
A	M	178	65	21	2	e	1	3372.21
A	M	178	65	21	2	e	2	6124.91
A	M	178	65	21	2	e	3	3139.18
A	M	178	65	21	2	e	4	3075.91
A	M	178	65	21	2	e	5	5403.06
A	M	178	65	21	3	d	1	2104.51
A	M	178	65	21	3	d	2	1941.78
A	M	178	65	21	3	d	3	4002.85
A	M	178	65	21	3	d	4	2837.78
A	M	178	65	21	3	d	5	4992.74
A	M	178	68	23	1	p	1	2890.26
A	M	178	68	23	1	p	2	2092.18
A	M	178	68	23	1	p	3	2200.51
A	M	178	68	23	1	p	4	2489.05
A	M	178	68	23	1	p	5	1947.05
A	M	178	68	23	2	e	1	1383.67
A	M	178	68	23	2	e	2	954.927
A	M	178	68	23	2	e	3	731.178
A	M	178	68	23	2	e	4	1382.48
A	M	178	68	23	2	e	5	897.307
A	M	178	68	23	3	d	1	2681.93
A	M	178	68	23	3	d	2	3080.44
A	M	178	68	23	3	d	3	2741.37
A	M	178	68	23	3	d	4	2825.31
A	M	178	68	23	3	d	5	3676.67
A	M	178	68	25	1	e	1	1909.08
A	M	178	68	25	1	e	2	1394.95
A	M	178	68	25	1	e	3	1686.2
A	M	178	68	25	1	e	4	2640.72
A	M	178	68	25	1	e	5	2629.53
A	M	178	68	25	2	d	1	1397.44
A	M	178	68	25	2	d	2	3445.16
A	M	178	68	25	2	d	3	2303.51
A	M	178	68	25	2	d	4	1865.23
A	M	178	68	25	3	p	1	2631.69
A	M	178	68	25	3	p	2	3757.65
A	M	178	68	25	3	p	3	3646.17
A	M	178	68	25	3	p	4	2841.13
A	M	178	68	25	3	p	5	2917.57
A	M	178	69	21	1	e	1	3858.36
A	M	178	69	21	1	e	2	2378.69
A	M	178	69	21	1	e	3	2066.91
A	M	178	69	21	1	e	4	2497.59
A	M	178	69	21	1	e	5	3499.06
A	M	178	69	21	2	p	1	6569.04
A	M	178	69	21	2	p	2	4201.09
A	M	178	69	21	2	p	3	4306.15
A	M	178	69	21	2	p	4	4229.47
A	M	178	69	21	2	p	5	4520.55
A	M	178	69	21	3	d	1	2632.25
A	M	178	69	21	3	d	2	2956.48
A	M	178	69	21	3	d	3	1872.2
A	M	178	69	21	3	d	4	2307.14
A	M	178	69	21	3	d	5	6569.04
A	M	178	87	22	1	e	1	7912.6
A	M	178	87	22	1	e	2	7881.29
A	M	178	87	22	1	e	3	5190.15
A	M	178	87	22	1	e	4	6822.4
A	M	178	87	22	1	e	5	2321.27
A	M	178	87	22	2	p	1	4840.84
A	M	178	87	22	2	p	2	4714.56
A	M	178	87	22	2	p	3	4648.05
A	M	178	87	22	2	p	4	5251.92
A	M	178	87	22	2	p	5	5200.67
A	M	178	87	22	3	d	1	2603.43
A	M	178	87	22	3	d	2	1829.85
A	M	178	87	22	3	d	3	3018.64
A	M	178	87	22	3	d	4	3819.34
A	M	178	87	22	3	d	5	6562.8
A	M	179	64	20	1	d	1	3432.37
A	M	179	64	20	1	d	2	3178.4
A	M	179	64	20	1	d	3	3254.95
A	M	179	64	20	1	d	4	3274.51
A	M	179	64	20	1	d	5	3951.7
A	M	179	64	20	2	p	1	5138.44
A	M	179	64	20	2	p	2	3054.59
A	M	179	64	20	2	p	3	1870.87
A	M	179	64	20	2	p	4	3729.68
A	M	179	64	20	2	p	5	2007.58
A	M	179	64	20	3	e	1	4340.32
A	M	179	64	20	3	e	2	3432.5
A	M	179	64	20	3	e	3	2441.7
A	M	179	64	20	3	e	4	4143.17
A	M	179	64	20	3	e	5	3244.88
A	M	179	70	20	1	d	1	5888.25
A	M	179	70	20	1	d	2	4732.69
A	M	179	70	20	1	d	3	3124.41
A	M	179	70	20	1	d	4	2761.01
A	M	179	70	20	1	d	5	3158.92
A	M	179	70	20	2	p	1	2378.97
A	M	179	70	20	2	p	2	9804.25
A	M	179	70	20	2	p	3	4481.63
A	M	179	70	20	2	p	4	8831.4
A	M	179	70	20	2	p	5	4901.15
A	M	179	70	20	3	e	1	6019.23
A	M	179	70	20	3	e	2	7324.65
A	M	179	70	20	3	e	3	7132.58
A	M	179	70	20	3	e	4	5582.07
A	M	179	70	20	3	e	5	4369.19
A	M	180	65	20	1	d	1	5315.73
A	M	180	65	20	1	d	2	2781.76
A	M	180	65	20	1	d	3	1410.09
A	M	180	65	20	1	d	4	4336.73
A	M	180	65	20	1	d	5	3847.75
A	M	180	65	20	2	p	1	4080.98
A	M	180	65	20	2	p	2	4355.1
A	M	180	65	20	2	p	3	2180.9
A	M	180	65	20	2	p	4	2749.67
A	M	180	65	20	2	p	5	4477.99
A	M	180	65	20	3	e	1	5700.32
A	M	180	65	20	3	e	2	3931.41
A	M	180	65	20	3	e	3	4005.78
A	M	180	65	20	3	e	4	4379.4
A	M	180	65	20	3	e	5	2631.13
A	M	180	70	20	1	p	1	5880.92
A	M	180	70	20	1	p	2	5117.97
A	M	180	70	20	1	p	3	5336.05
A	M	180	70	20	1	p	4	7384.03
A	M	180	70	20	1	p	5	7762.74
A	M	180	70	20	2	d	1	6377.93
A	M	180	70	20	2	d	2	3644.68
A	M	180	70	20	2	d	3	5185.65
A	M	180	70	20	2	d	4	6208.39
A	M	180	70	20	2	d	5	5166.05
A	M	180	70	20	3	e	1	7892.01
A	M	180	70	20	3	e	2	6492.04
A	M	180	70	20	3	e	3	6984.62
A	M	180	70	20	3	e	4	7237.87
A	M	180	70	20	3	e	5	7446.1
A	M	180	80	20	1	p	1	6410.39
A	M	180	80	20	1	p	2	6130.55
A	M	180	80	20	1	p	3	6409.84
A	M	180	80	20	1	p	4	7627.27
A	M	180	80	20	1	p	5	6000.19
A	M	180	80	20	2	d	1	6285.82
A	M	180	80	20	2	d	2	8494.05
A	M	180	80	20	2	d	3	3381.91
A	M	180	80	20	2	d	4	7828.75
A	M	180	80	20	2	d	5	4098.33
A	M	180	80	20	3	e	1	13188.2
A	M	180	80	20	3	e	2	4346.04
A	M	180	80	20	3	e	3	5899.49
A	M	180	80	20	3	e	4	3377.56
A	M	180	80	20	3	e	5	6373.41
A	M	180	84	42	1	d	1	4334.76
A	M	180	84	42	1	d	2	866.215
A	M	180	84	42	1	d	3	2320.95
A	M	180	84	42	1	d	4	3407.01
A	M	180	84	42	1	d	5	3380.94
A	M	180	84	42	2	e	1	3409.91
A	M	180	84	42	2	e	2	3626.37
A	M	180	84	42	2	e	3	4503.79
A	M	180	84	42	2	e	4	2746.82
A	M	180	84	42	2	e	5	2892.76
A	M	180	84	42	3	p	1	3675.5
A	M	180	84	42	3	p	2	3831.47
A	M	180	84	42	3	p	3	3377.69
A	M	180	84	42	3	p	4	3217.59
A	M	180	84	42	3	p	5	2530.15
A	M	180	94	42	1	p	1	6224.17
A	M	180	94	42	1	p	2	5729.88
A	M	180	94	42	1	p	3	2936.7
A	M	180	94	42	1	p	4	5134.15
A	M	180	94	42	1	p	5	6690.26
A	M	180	94	42	2	d	1	5443.9
A	M	180	94	42	2	d	2	5997.78
A	M	180	94	42	2	d	3	5588.19
A	M	180	94	42	2	d	4	5352.95
A	M	180	94	42	2	d	5	5603.79
A	M	180	94	42	3	e	1	1816.51
A	M	180	94	42	3	e	2	3548.06
A	M	180	94	42	3	e	3	7383.57
A	M	180	94	42	3	e	4	1455.55
A	M	180	94	42	3	e	5	1799.23
A	M	182	76	23	1	p	1	4324.41
A	M	182	76	23	1	p	2	4507.89
A	M	182	76	23	1	p	3	4118.28
A	M	182	76	23	1	p	4	4037.49
A	M	182	76	23	1	p	5	4140.81
A	M	182	76	23	2	d	1	4075.68
A	M	182	76	23	2	d	2	3581.85
A	M	182	76	23	2	d	3	3089.44
A	M	182	76	23	2	d	4	3154.83
A	M	182	76	23	2	d	5	2260.57
A	M	182	76	23	3	e	1	4103.77
A	M	182	76	23	3	e	2	3534.71
A	M	182	76	23	3	e	3	3970.87
A	M	182	76	23	3	e	4	2039.96
A	M	182	76	23	3	e	5	988.247
A	M	182	80	35	1	d	1	2328.29
A	M	182	80	35	1	d	2	3811.26
A	M	182	80	35	1	d	3	4186
A	M	182	80	35	1	d	4	1617.68
A	M	182	80	35	1	d	5	3846.55
A	M	182	80	35	2	e	1	2907.92
A	M	182	80	35	2	e	2	2430.97
A	M	182	80	35	2	e	3	3336.79
A	M	182	80	35	2	e	4	1449.47
A	M	182	80	35	2	e	5	1418.87
A	M	182	80	35	3	p	1	4193.9
A	M	182	80	35	3	p	2	4601.53
A	M	182	80	35	3	p	3	3417.6
A	M	182	80	35	3	p	4	2603.52
A	M	182	80	35	3	p	5	2692.22
A	M	183	73	21	1	p	1	4800.88
A	M	183	73	21	1	p	2	3979.03
A	M	183	73	21	1	p	3	6228.16
A	M	183	73	21	1	p	4	7420.68
A	M	183	73	21	1	p	5	6489.09
A	M	183	73	21	2	e	1	4754.94
A	M	183	73	21	2	e	2	5934.85
A	M	183	73	21	2	e	3	5784.76
A	M	183	73	21	2	e	4	5296.2
A	M	183	73	21	2	e	5	8838.94
A	M	183	73	21	3	d	1	5658.68
A	M	183	73	21	3	d	2	6520.43
A	M	183	73	21	3	d	3	6878.3
A	M	183	73	21	3	d	4	6207.92
A	M	183	73	21	3	d	5	6381.25
A	M	183	74	23	1	p	1	4251.22
A	M	183	74	23	1	p	2	2820.25
A	M	183	74	23	1	p	3	3405.25
A	M	183	74	23	1	p	4	3480.79
A	M	183	74	23	1	p	5	2305.96
A	M	183	74	23	2	e	1	8328
A	M	183	74	23	2	e	2	3256.11
A	M	183	74	23	2	e	3	3090.38
A	M	183	74	23	2	e	4	1940.44
A	M	183	74	23	2	e	5	3785.62
A	M	183	74	23	3	d	1	3714.79
A	M	183	74	23	3	d	2	4647.76
A	M	183	74	23	3	d	3	4956.19
A	M	183	74	23	3	d	4	4642.01
A	M	183	74	23	3	d	5	5412.42
A	M	183	84	21	1	p	1	7778.8
A	M	183	84	21	1	p	2	5661.64
A	M	183	84	21	1	p	3	8132.82
A	M	183	84	21	1	p	4	8673.13
A	M	183	84	21	1	p	5	7881.83
A	M	183	84	21	2	e	1	9143.65
A	M	183	84	21	2	e	2	1643.91
A	M	183	84	21	2	e	3	3533.78
A	M	183	84	21	2	e	4	6684.17
A	M	183	84	21	2	e	5	5469.94
A	M	183	84	21	3	d	1	5210.76
A	M	183	84	21	3	d	2	5346.12
A	M	183	84	21	3	d	3	4139.57
A	M	183	84	21	3	d	4	5754.52
A	M	183	84	21	3	d	5	5318.5
A	M	184	105	42	1	p	1	3206.74
A	M	184	105	42	1	p	2	2604.99
A	M	184	105	42	1	p	3	2836.92
A	M	184	105	42	1	p	4	2616.25
A	M	184	105	42	1	p	5	2983.81
A	M	184	105	42	2	d	1	3083.8
A	M	184	105	42	2	d	2	1808.93
A	M	184	105	42	2	d	4	1637.29
A	M	184	105	42	2	d	5	2169.54
A	M	184	105	42	3	e	1	1109.74
A	M	184	105	42	3	e	2	2140.26
A	M	184	105	42	3	e	4	841.674
A	M	184	105	42	3	e	5	1255.19
A	M	184	65	20	1	e	1	7217.86
A	M	184	65	20	1	e	2	3694.88
A	M	184	65	20	1	e	3	5571.2
A	M	184	65	20	1	e	4	3435.95
A	M	184	65	20	1	e	5	4341.16
A	M	184	65	20	2	p	1	5310.19
A	M	184	65	20	2	p	2	3436.5
A	M	184	65	20	2	p	3	4875.3
A	M	184	65	20	2	p	4	5553.17
A	M	184	65	20	2	p	5	5434.36
A	M	184	65	20	3	d	1	4879.01
A	M	184	65	20	3	d	2	3355.34
A	M	184	65	20	3	d	3	2717.36
A	M	184	65	20	3	d	4	2363.21
A	M	184	65	20	3	d	5	2106.45
A	M	184	68	23	1	d	1	3910.65
A	M	184	68	23	1	d	2	4968.22
A	M	184	68	23	1	d	3	2875.66
A	M	184	68	23	1	d	4	3077.41
A	M	184	68	23	1	d	5	2301.34
A	M	184	68	23	2	p	1	3962.26
A	M	184	68	23	2	p	2	3485.39
A	M	184	68	23	2	p	3	3931.03
A	M	184	68	23	2	p	4	3343.42
A	M	184	68	23	2	p	5	3221.97
A	M	184	68	23	3	e	1	2956.87
A	M	184	68	23	3	e	2	4346.5
A	M	184	68	23	3	e	3	3220.91
A	M	184	68	23	3	e	4	5216.38
A	M	184	68	23	3	e	5	3649.01
A	M	184	82	20	1	p	1	5394.61
A	M	184	82	20	1	p	2	4988.46
A	M	184	82	20	1	p	3	5128.14
A	M	184	82	20	1	p	4	4334.21
A	M	184	82	20	1	p	5	5885.71
A	M	184	82	20	2	e	1	3318.27
A	M	184	82	20	2	e	2	3216.55
A	M	184	82	20	2	e	3	3235.59
A	M	184	82	20	2	e	4	4700.56
A	M	184	82	20	2	e	5	2669.44
A	M	184	82	20	3	d	1	3046.94
A	M	184	82	20	3	d	2	1866.57
A	M	184	82	20	3	d	3	2660.43
A	M	184	82	20	3	d	4	2992.68
A	M	184	82	20	3	d	5	3024.39
A	M	184	84	20	1	e	1	4975.63
A	M	184	84	20	1	e	2	5948.64
A	M	184	84	20	1	e	3	4447.62
A	M	184	84	20	1	e	4	3308.55
A	M	184	84	20	1	e	5	4996.55
A	M	184	84	20	2	p	1	4513.43
A	M	184	84	20	2	p	2	4110.76
A	M	184	84	20	2	p	3	4032.31
A	M	184	84	20	2	p	4	5245.86
A	M	184	84	20	2	p	5	4786.51
A	M	184	84	20	3	d	1	3977.63
A	M	184	84	20	3	d	2	2740.15
A	M	184	84	20	3	d	3	3133.56
A	M	184	84	20	3	d	4	2680.39
A	M	184	84	20	3	d	5	3202.38
A	M	185	62	20	1	d	1	7672.96
A	M	185	62	20	1	d	2	2083.99
A	M	185	62	20	1	d	3	2415.55
A	M	185	62	20	1	d	4	1920.29
A	M	185	62	20	1	d	5	2300.1
A	M	185	62	20	2	p	1	8197.36
A	M	185	62	20	2	p	2	3576.55
A	M	185	62	20	2	p	3	4961.19
A	M	185	62	20	2	p	4	2832.35
A	M	185	62	20	2	p	5	4561.95
A	M	185	62	20	3	e	1	4675.15
A	M	185	62	20	3	e	2	3622.22
A	M	185	62	20	3	e	3	6317.34
A	M	185	62	20	3	e	4	2866.55
A	M	185	62	20	3	e	5	4010.07
A	M	185	69	21	1	d	1	7224.99
A	M	185	69	21	1	d	2	5765.77
A	M	185	69	21	1	d	3	3404.09
A	M	185	69	21	1	d	4	3783.3
A	M	185	69	21	1	d	5	3015.76
A	M	185	69	21	2	p	1	9785.04
A	M	185	69	21	2	p	2	8266.15
A	M	185	69	21	2	p	3	7673.52
A	M	185	69	21	2	p	4	5680.13
A	M	185	69	21	2	p	5	8355.15
A	M	185	69	21	3	e	1	10125.7
A	M	185	69	21	3	e	2	3822.75
A	M	185	69	21	3	e	3	3368.3
A	M	185	69	21	3	e	4	3976.99
A	M	185	69	21	3	e	5	3771.5
A	M	186	79	23	1	p	1	6817.6
A	M	186	79	23	1	p	2	5727.18
A	M	186	79	23	1	p	3	5517.84
A	M	186	79	23	1	p	4	5946.83
A	M	186	79	23	1	p	5	7306.81
A	M	186	79	23	2	d	1	5215.07
A	M	186	79	23	2	d	2	4552.14
A	M	186	79	23	2	d	3	6060.81
A	M	186	79	23	2	d	4	7473.42
A	M	186	79	23	2	d	5	6026.43
A	M	186	79	23	3	e	1	7303.55
A	M	186	79	23	3	e	2	5547.44
A	M	186	79	23	3	e	3	6075.39
A	M	186	79	23	3	e	4	4016.29
A	M	186	79	23	3	e	5	7116.45
A	M	188	73	20	1	e	1	10077.2
A	M	188	73	20	1	e	2	7710.85
A	M	188	73	20	1	e	3	8517.22
A	M	188	73	20	1	e	4	4795.03
A	M	188	73	20	1	e	5	9246.75
A	M	188	73	20	2	d	1	9005.08
A	M	188	73	20	2	d	2	3829.34
A	M	188	73	20	2	d	3	5111.8
A	M	188	73	20	2	d	4	4417.37
A	M	188	73	20	2	d	5	3909.35
A	M	188	73	20	3	p	1	5500.51
A	M	188	73	20	3	p	2	4249.68
A	M	188	73	20	3	p	3	6882.35
A	M	188	73	20	3	p	4	4971.25
A	M	188	73	20	3	p	5	4909.04
A	M	190	72	29	1	d	1	2152.73
A	M	190	72	29	1	d	2	2002.88
A	M	190	72	29	1	d	3	2281.6
A	M	190	72	29	1	d	4	1685.32
A	M	190	72	29	1	d	5	2847.97
A	M	190	72	29	2	p	1	5081.75
A	M	190	72	29	2	p	2	4620.25
A	M	190	72	29	2	p	3	2562.09
A	M	190	72	29	2	p	4	2907.13
A	M	190	72	29	2	p	5	2541.69
A	M	190	72	29	3	e	1	3461.52
A	M	190	72	29	3	e	2	1732.28
A	M	190	72	29	3	e	3	4365.55
A	M	190	72	29	3	e	4	2620.13
A	M	190	72	29	3	e	5	3572.27
A	M	190	98	31	1	d	1	3775.77
A	M	190	98	31	1	d	2	2574.82
A	M	190	98	31	1	d	3	2643.2
A	M	190	98	31	1	d	4	3001.2
A	M	190	98	31	1	d	5	3849.86
A	M	190	98	31	2	e	1	5805.56
A	M	190	98	31	2	e	2	4096.29
A	M	190	98	31	2	e	3	2690.17
A	M	190	98	31	2	e	4	3367.07
A	M	190	98	31	2	e	5	4824.65
A	M	190	98	31	3	p	1	3255.64
A	M	190	98	31	3	p	2	5136.33
A	M	190	98	31	3	p	3	3468.23
A	M	190	98	31	3	p	4	3338.62
A	M	190	98	31	3	p	5	4448.9
A	M	192	85	20	1	p	1	6770.71
A	M	192	85	20	1	p	2	4254.16
A	M	192	85	20	1	p	3	4769.7
A	M	192	85	20	1	p	4	3415.81
A	M	192	85	20	1	p	5	6477.73
A	M	192	85	20	2	d	1	2784.95
A	M	192	85	20	2	d	2	2177.46
A	M	192	85	20	2	d	3	3180.44
A	M	192	85	20	2	d	4	2181.9
A	M	192	85	20	2	d	5	3193.26
A	M	192	85	20	3	e	1	2748.53
A	M	192	85	20	3	e	2	6885.79
A	M	192	85	20	3	e	3	7453.58
A	M	192	85	20	3	e	4	2195.2
A	M	192	85	20	3	e	5	5265.49
A	M	193	87	21	1	e	1	9798.67
A	M	193	87	21	1	e	2	5313.1
A	M	193	87	21	1	e	3	8931.21
A	M	193	87	21	1	e	4	6416.1
A	M	193	87	21	1	e	5	9826.42
A	M	193	87	21	2	p	1	5169.61
A	M	193	87	21	2	p	2	5139.17
A	M	193	87	21	2	p	3	6102.68
A	M	193	87	21	2	p	4	3896.36
A	M	193	87	21	2	p	5	5324.16
A	M	193	87	21	3	d	1	4095.03
A	M	193	87	21	3	d	2	3512.31
A	M	193	87	21	3	d	3	5056.27
A	M	193	87	21	3	d	4	5439.36
A	M	193	87	21	3	d	5	6033.72
A	M	196	95	29	1	d	1	1221.24
A	M	196	95	29	1	d	2	3668.62
A	M	196	95	29	1	d	3	1489.25
A	M	196	95	29	1	d	4	2925.77
A	M	196	95	29	1	d	5	2865.92
A	M	196	95	29	2	e	1	1619.14
A	M	196	95	29	2	e	2	1818.01
A	M	196	95	29	2	e	3	2190.14
A	M	196	95	29	2	e	4	2509.77
A	M	196	95	29	2	e	5	2505.96
A	M	196	95	29	3	p	1	2204.71
A	M	196	95	29	3	p	2	2173.04
A	M	196	95	29	3	p	3	2530.98
A	M	196	95	29	3	p	4	2414.88
A	M	196	95	29	3	p	5	2411.9
A	M	198	97	33	1	d	1	5046.57
A	M	198	97	33	1	d	2	5030.18
A	M	198	97	33	1	d	3	4482.94
A	M	198	97	33	1	d	4	3337.54
A	M	198	97	33	1	d	5	3277.46
A	M	198	97	33	2	p	1	3551.88
A	M	198	97	33	2	p	2	2666.76
A	M	198	97	33	2	p	3	2526.98
A	M	198	97	33	2	p	4	3361.86
A	M	198	97	33	2	p	5	3521.92
A	M	198	97	33	3	e	1	2768.56
A	M	198	97	33	3	e	2	3099.94
A	M	198	97	33	3	e	3	1631.48
A	M	198	97	33	3	e	4	3501.28
A	M	198	97	33	3	e	5	3083.58
N	F	166	59	42	1	p	1	1815.07
N	F	166	59	42	1	p	2	1659.41
N	F	166	59	42	1	p	3	1457.95
N	F	166	59	42	1	p	4	1551.14
N	F	166	59	42	1	p	5	2079.49
N	F	166	59	42	2	d	1	1553.8
N	F	166	59	42	2	d	2	1075.56
N	F	166	59	42	2	d	3	2605.53
N	F	166	59	42	2	d	4	1707.02
N	F	166	59	42	2	d	5	1403.48
N	F	166	59	42	3	e	1	1281.31
N	F	166	59	42	3	e	2	1425.41
N	F	166	59	42	3	e	3	1392.09
N	F	166	59	42	3	e	4	1295.83
N	F	166	59	42	3	e	5	1447.76
N	M	172	77	32	1	p	1	1897.54
N	M	172	77	32	1	p	2	2395.31
N	M	172	77	32	1	p	3	2293.73
N	M	172	77	32	1	p	4	2262.21
N	M	172	77	32	1	p	5	2586.13
N	M	172	77	32	2	d	1	2365.15
N	M	172	77	32	2	d	2	3030.61
N	M	172	77	32	2	d	3	1575.87
N	M	172	77	32	2	d	4	1974.18
N	M	172	77	32	2	d	5	1814.78
N	M	172	77	32	3	e	1	3067.14
N	M	172	77	32	3	e	2	2076.84
N	M	172	77	32	3	e	3	2707.72
N	M	172	77	32	3	e	4	3072.92
N	M	172	77	32	3	e	5	2860.35
P	M	175	75	34	1	d	1	6788.39
P	M	175	75	34	1	d	2	5449.28
P	M	175	75	34	1	d	3	3872.32
P	M	175	75	34	1	d	4	3282.49
P	M	175	75	34	1	d	5	3967.75
P	M	175	75	34	2	p	1	8295.42
P	M	175	75	34	2	p	2	9059.07
P	M	175	75	34	2	p	3	8538.23
P	M	175	75	34	2	p	4	8682.88
P	M	175	75	34	2	p	5	7619.93
P	M	175	75	34	3	e	1	10803.6
P	M	192	100	32	1	d	1	3203.59
P	M	192	100	32	1	d	2	2288.03
P	M	192	100	32	1	d	3	3630.95
P	M	192	100	32	1	d	4	3295.41
P	M	192	100	32	1	d	5	3296.63
P	M	192	100	32	2	p	1	5244.68
P	M	192	100	32	2	p	2	3942.93
P	M	192	100	32	2	p	3	6553.5
P	M	192	100	32	2	p	5	4652.05
P	M	192	100	32	3	e	1	4392.86
P	M	192	100	32	3	e	2	5302
P	M	192	100	32	3	e	3	5256.89
P	M	192	100	32	3	e	4	5466.68
P	M	192	100	32	3	e	5	3166.02
P	M	194	114	29	1	d	1	4318.59
P	M	194	114	29	1	d	2	3314.05
P	M	194	114	29	1	d	3	3815.11
P	M	194	114	29	1	d	4	4088.97
P	M	194	114	29	1	d	5	3966.4
P	M	194	114	29	2	e	1	2186.69
P	M	194	114	29	2	e	2	3075.51
P	M	194	114	29	2	e	3	1788.07
P	M	194	114	29	2	e	4	1956.47
P	M	194	114	29	2	e	5	2518.57
P	M	194	114	29	3	p	1	4250.22
P	M	194	114	29	3	p	2	3758.52
P	M	194	114	29	3	p	3	4355.68
P	M	194	114	29	3	p	4	4549.28
P	M	194	114	29	3	p	5	2809.8
P	M	195	104	45	1	d	1	4284.96
P	M	195	104	45	1	d	2	3856.07
P	M	195	104	45	1	d	3	5455.17
P	M	195	104	45	1	d	4	5433.46
P	M	195	104	45	1	d	5	4925.73
P	M	195	104	45	2	e	1	3192.38
P	M	195	104	45	2	e	2	5045.3
P	M	195	104	45	2	e	3	4273.65
P	M	195	104	45	2	e	4	3819.6
P	M	195	104	45	2	e	5	6334.51
P	M	195	104	45	3	p	1	6744.71
P	M	195	104	45	3	p	2	8000.83
P	M	195	104	45	3	p	3	7523.37
P	M	195	104	45	3	p	4	9142.36
P	M	195	104	45	3	p	5	8338.7
P	M	195	105	40	1	d	1	2111.83
P	M	195	105	40	1	d	4	2231.97
P	M	195	105	40	1	d	5	2099.3
P	M	195	105	40	2	e	1	2125.6
P	M	195	105	40	2	e	2	1759.49
P	M	195	105	40	2	e	3	2582.07
P	M	195	105	40	2	e	4	2270.16
P	M	195	105	40	2	e	5	2917.9
P	M	195	105	40	3	p	1	5834.37
P	M	195	105	40	3	p	3	5547.66
P	M	195	105	40	3	p	4	5414.27
P	M	195	105	40	3	p	5	6023.08
P	M	195	118	32	1	p	1	6784.03
P	M	195	118	32	1	p	2	6252.41
P	M	195	118	32	1	p	3	6531.1
P	M	195	118	32	1	p	4	3655.98
P	M	195	118	32	1	p	5	5040.45
P	M	195	118	32	2	d	1	4745.73
P	M	195	118	32	2	d	2	5354.76
P	M	195	118	32	2	d	3	5161.16
P	M	195	118	32	2	d	4	5316.76
P	M	195	118	32	2	d	5	5489.47
P	M	195	118	32	3	e	1	5052.76
P	M	195	118	32	3	e	2	4028.04
P	M	195	118	32	3	e	3	4873.52
P	M	195	118	32	3	e	4	5902.43
P	M	195	118	32	3	e	5	5165.81
P	M	195	186	48	1	p	1	6361.4
P	M	195	186	48	1	p	2	5480.72
P	M	195	186	48	1	p	3	5992.8
P	M	195	186	48	1	p	4	7118.02
P	M	195	186	48	1	p	5	7033.86
P	M	195	186	48	2	e	1	4209.47
P	M	195	186	48	2	e	2	4945.13
P	M	195	186	48	2	e	3	6248.57
P	M	195	186	48	2	e	4	5331.83
P	M	195	186	48	2	e	5	8916.06
P	M	195	186	48	3	d	1	2772.95
P	M	195	186	48	3	d	2	3148.26
P	M	195	186	48	3	d	3	4143.1
P	M	195	186	48	3	d	4	3256.66
P	M	195	186	48	3	d	5	3582.14
P	M	200	108	39	1	d	1	6589.32
P	M	200	108	39	1	d	2	5832.06
P	M	200	108	39	1	d	3	5757.73
P	M	200	108	39	1	d	4	4701.04
P	M	200	108	39	1	d	5	3418.82
P	M	200	108	39	2	e	1	7961.6
P	M	200	108	39	2	e	2	8022.95
P	M	200	108	39	2	e	3	9443.16
P	M	200	108	39	2	e	4	6462.07
P	M	200	108	39	2	e	5	5007.25
P	M	200	108	39	3	p	1	7254.13
P	M	200	108	39	3	p	2	8889.14
P	M	200	108	39	3	p	3	6030.28
P	M	200	108	39	3	p	4	7607.4
P	M	200	108	39	3	p	5	8636.04
P	M	200	111	39	1	d	1	4003.79
P	M	200	111	39	1	d	2	2505.09
P	M	200	111	39	1	d	3	1567.56
P	M	200	111	39	1	d	4	2600.8
P	M	200	111	39	1	d	5	2221.77
P	M	200	111	39	2	e	1	2128.9
P	M	200	111	39	2	e	2	2109.35
P	M	200	111	39	2	e	3	846.206
P	M	200	111	39	2	e	4	1623.34
P	M	200	111	39	2	e	5	1009.2
P	M	200	111	39	3	p	1	2578.55
P	M	200	111	39	3	p	2	5016.42
P	M	200	111	39	3	p	3	3126.13
P	M	200	111	39	3	p	4	5019.95
P	M	200	111	39	3	p	5	4647.74
P	M	205	109	35	1	d	1	2720.07
P	M	205	109	35	1	d	2	2519.03
P	M	205	109	35	1	d	3	2865.37
P	M	205	109	35	1	d	4	3195.03
P	M	205	109	35	1	d	5	3789.4
P	M	205	109	35	2	e	1	5579.25
P	M	205	109	35	2	e	2	6560.85
P	M	205	109	35	2	e	3	4319.68
P	M	205	109	35	2	e	4	5514.28
P	M	205	109	35	2	e	5	6367.14
P	M	205	109	35	3	p	1	2950.32
P	M	205	109	35	3	p	2	3354.44
P	M	205	109	35	3	p	3	3880.12
P	M	205	109	35	3	p	4	3908.16
P	M	205	109	35	3	p	5	4166.04
